# Supplementary material for: Co-option of transcription factors drives evolution of quantitative disease resistance against a necrotrophic pathogen
Source: Plant Cell. 2025 Sep 30;37(10):koaf233. doi: 10.1093/plcell/koaf233 (PMC12527349; doi:10.1093/plcell/koaf233)
Supplement: koaf233_Supplementary_Data [file koaf233_supplementary_data.zip]

Archive with 8 entries (8 files):
- supplementary_figures.pdf
- s_data_1_species_align_nac29.fasta
- s_data_2_species_tree_nac29.newick
- s_data_3_nac29_sanger_aligned.fasta
- s_data_4_nac29_sanger_tree.nwk
- s_data_5_CRE2_alignment.fasta
- s_data_6_CRE3_alignment.fasta
- TPC-2025-0178R1_Supplementary_Tables.xlsx
