# Supplementary material for: Co-option of transcription factors drives evolution of quantitative disease resistance against a necrotrophic pathogen
Source: Plant Cell. 2025 Sep 30;37(10):koaf233. doi: 10.1093/plcell/koaf233 (PMC12527349; doi:10.1093/plcell/koaf233)
Supplement: koaf233_Supplementary_Data [file koaf233_supplementary_data.zip › s_data_1_species_align_nac29.fasta]

>SHch05g006640.1.p1
----------------------------------------------------------------------------MSTS
SIPGYY---------L-EKAEFGENEWYFFTPRDRKYPNGVRPNRAAVSGYWKATGTDKAIYSANKYVGIKKALVFYKGK
PPKGVKTDWIMHEYRLSDS-KSQTPKQSGSMRLDDWVLCRIYKKKNLGKTIEMMKVEEEELEA----QNVSTTNNE--IE
VVGGSQTMKLPRICSLSHLLELDYFGSIPQLLSDNLLYDDQGYTMNNVNNTSN--VDQVSS-------QQQNTNNITSNN
CNIFFNYQQPLFVNPTFQYQ*-
>Solyd05g052890.1.p1
-----------------------------------------MVGKISSDLPPGFRFHPTDEELIMYYLRYQATSRPCPVS
IIPEIDVYKFDPWVLP-EKAEFGENEWYFFTPRDRKYPNGVRPNRAAVSGYWKATGTDKAIYSANKYVGIKKALVFYKGK
PPKGVKTDWIMHEYRLSDS-KYQTSKQSGSMRLDDWVLCRIYKKKNLGKTIEMMKVEEEELEA----QNVSTTNNA--IE
VVGGPQTMKLPRICSLSHLLELDYFGSIPQLLSDNLLYDDQSYTMNNVSNTSN--VDQVSS-------QQQNTNNITSNN
CNIFFNYHQPLYVNPTFQSQ*-
>chilense_Hirise_Scaffold_7__2_contigs__length_80977755_001137.1.p1
IFLPIKKKQLKFHFFLNFLALFKKKKKKNCFILFISIFLYKMVGKISSDLPPGFRFHPTDEELIMYYLRYQATSRPCPVS
IIPEIDVYKFDPWVLP-EKAEFGDNEWYFFTPRDRKYPNGVRPNRAAVSGYWKATGTDKAIYSANKYVGIKKALVFYKGK
PPKGVKTDWIMHEYRLSDS-KSQTSKQSGSMRLDDWVLCRIYKKKNLGKTIEMMKVEEEELEA----QNVSTTNNE--IE
VVGGPQTMKLPRICSLSHLLELDYFGSIPQLLSDNLLYDDQSYTMNNVNNTSN--VDQVSS-------QQQNSNNITSNN
CNIFFNYQQPLFVNPTSQYQ*-
>Solyc05g007770.3.1
-----------------------------------------MVGKISSDLPPGFRFHPTDEELIMYYLRYQATSRPCPVS
IIPEIDVYKFDPWVLP-EKAEFGDNEWYFFTPRDRKYPNGVRPNRAAVSGYWKATGTDKAIYSANKYVGIKKALVFYKGK
PPKGVKTDWIMHEYRLSDS-KSQTSKQSGSMRLDDWVLCRIYKKKNLGRTIEMMKVEEEELEA----QNVSTTNNE--IE
VVGGPQTMKLPRICSLSHLLELDYFGSIPQLLSDNLLYDDQGYTMNNVNNTSN--VDQVSS-------QQQNTNNITSNN
CNIFFNYQQPLFVNPTFQSQ*-
>SPIMP05g0153320.1.p1
-----------------------------------------MVGKISSDLPPGFRFHPTDEELIMYYLRYQATSRPCPVS
IIPEIDVYKFDPWVLP-EKAEFGDNEWYFFTPRDRKYPNGVRPNRAAVSGYWKATGTDKAIYSANKYVGIKKALVFYKGK
PPKGVKTDWIMHEYRLSDS-KSQTSKQSGSMRLDDWVLCRIYKKKNLGRTIEMMKVEEEELEA----QNLSTTNNE--IE
VVGGPQTMKLPRICSLSHLLELDYFGSIPQLLSDNLLYDDQSYTMNNVNNTSN--VDQVSS-------QQQNTNNITSNN
CNIFFNYQQPLFVNPTFQSQ*-
>Sopen05g003630.1.p1
-------------IFSQFPCFVYKKKKKNCFILFISIFLYKMVGKISSDLPPGFRFHPTDEELIMYYLRYQATSRPCPVS
IIPEIDVYKFDPWVLP-EKAEFGENEWYFFTPRDRKYPNGVRPNRAAVSGYWKATGTDKAIYSANKYVGIKKALVFYKGK
PPKGVKTDWIMHEYRLSDS-KSQTSKQSGSMRLDDWVLCRIYKKKNLGKTIEMMKVEEEELEA----QNVSTTNNE--IE
VVGGPQTMKLPRICSLSHLLELDYFGSIPQLLSDNLLYDDQSYTMNNVNNTSN--VDQVSS-------QQQNTNNITSNN
CNIFFNYQQPLFVNPTFQYQ*-
>Solyd04g052400.1.p1
----------------------------------------MVGKNNSNHFPPGFRFHPTDEELIMYYLRNQATSKPCPSS
IIPEVDVYKFDPWELP-EKTEFGEKEWYFFTPRDRKYPNGVRPNRAAVSGYWKATGTDKGIYSGNKYVGIKKALVFYKGK
PPKGIKTDWIMHEYRLSESSRTQPTRPNGSMRLDDWVLCRIYKKKNLGRAIEMMKVEEDTQPP----QIMSVINPIHEVV
DSNGQQTMKLPRTCSLSHLLEMDYFGSISQLFDDNNSYNIISQNNTLMT--NGYVVPHQGM-------EKIQLGEVSQNN
SNSF--LKQPIFVNPSFQFQ*-
>chilense_Hirise_Scaffold_6__2_contigs__length_83591330_001257.1.p1
----------------------------------------MVGKNNSNHLPPGFRFHPTDEELIMYYLRNQATSKPCPSS
IIPEVDVYKFDPWELP-EKTEFGEKEWYFFTPRDRKYPNGVRPNRAAVSGYWKATGTDKSIYSGTKYVGIKKALVFYKGK
PPKGIKTDWIMHEYRLSES-RTQPTRPNGSMRLDDWVLCRIYKKKNLGRAIEMMKVEEDTQQP----QIMSVINPIHEVV
ASNGQQTLKLPRTCSLSHLLEMDYFGSISQLFDDNNSYNTISQNNTLMTNVNGYVVPHQAM-------EKFQLGEVSQN-
--------NSIFMNPSCQFQ*-
>Solyc04g005610.3.1
----------------------------------------MVGKNNSNHLPPGFRFHPTDEELIMYYLRNQATSKPCPSS
IIPEVDVYKFDPWELP-EKTEFGEKEWYFFTPRDRKYPNGVRPNRAAVSGYWKATGTDKGIYSGTKYVGIKKALVFYKGK
PPKGIKTDWIMHEYRLSES-RTQPTRPNGSMRLDDWVLCRIYKKKNLERAIEMMKVEEDTQEP----QIMSVTNPIHEVV
ASNGQQTLKLPRTCSLSHLLEMDYFGSISQLFDDNNSYNTISQNNTLMTNVNGYVMPHQAM-------EKFQLGEVSQ--
----------ISMNPSYQFQ*-
>SPIMP04g0120260.1.p1
----------------------------------------MVGKNNSNHLPPGFRFHPTDEELIMYYLRNQATSKPCPSS
IIPEVDVYKFDPWELP-EKTEFGEKEWYFFTPRDRKYPNGVRPNRAAVSGYWKATGTDKGIYSGTKYVGIKKALVFYKGK
PPKGIKTDWIMHEYRLSES-RTQPTRPNGSMRLDDWVLCRIYKKKNLERAIEMMKVEEDTQEP----QIMSVTNPIHEVV
ASNGQQTLKLPRTCSLSHLLEMDYFGSISQLFDDNNSYNTISQNNTLMTNVNGYVMPHQAM-------EKFQLGEVSQ--
----------ISMNPSYQFQ*-
>SHch04g008810.1.p1
----------------------------------------MVGKNNSNHLPPGFRFHPTDEELIMYYLRNQATSKPCPSS
IIPEVDVYKFDPWELPVEKTEFGEKEWYFFTPRDRKYPNGVRPNRAAVSGYWKATGTDKGIYSGTKYVGIKKALVFYKGK
PPKGIKTDWIMHEYRLSES-RTQPTRPNGSMRLDDWVLCRIYKKKNLGRAIEMMKVEEDSQQP----QIMSVITPIHEVV
ASNGQQTLKLPRTCSLSHLLEMDYFGSISQLFDDNNSYNTISQNNTLMTNVNGYVVPHQAM-------EKFQLGEVSQ--
----------ISMNPSYQFQ*-
>Sopen04g001650.1.p1
----------------------------------------MVGKNNSNHLPPGFRFHPTDEELIMYYLRNQATSKPCPSS
IIPEVDVYKFDPWELP-EKTEFGEKEWYFFTPRDRKYPNGVRPNRAAVSGYWKATGTDKGIYSGTKYVGIKKALVFYKGK
PPKGIKTDWIMHEYRLSES-RTQPTRPNGSMRLDDWVLCRIYKKKNLGRAIEMMKVEEDTQEP----QIMSVITPIHEVV
ASNGQQTLKLPRTCSLSHLLEMDYFGSISQLFDDNNSYNTISQNNTLMTNVNGYVVPHQAM-------EKFQLGEVSQ--
----------ISMNPSYQFQ*-
>AT1G69490.1
-----------------------------------------MEVTSQSTLPPGFRFHPTDEELIVYYLRNQTMSKPCPVS
IIPEVDIYKFDPWQLP-EKTEFGENEWYFFSPRERKYPNGVRPNRAAVSGYWKATGTDKAIHSGSSNVGVKKALVFYKGR
PPKGIKTDWIMHEYRLHDS-RKASTKRNGSMRLDEWVLCRIYKKRGASKLLNEQEGFMDEVLMEDETKVVVNEAERRTEE
EIMMMTSMKLPRTCSLAHLLEMDYMGPVSHIDNFS-QFDHLHQPDSESSWFGDLQFNQDEILNHHRQAMFKF--------
----------------------
>KMT07023
---------------------------------------MDAKRCSSNNLPPGFRFHPTDEELIIHYLKNQAMSKPCPVS
IIPEIDIYKFDPWQLP-DKAVFGENEWYFFTPRDRKYPNGIRPNRATLSGYWKATGTDKSIYSGAKYVGIKKALVFYKGR
PPKGSKTDWIMHEYRLTET-KHLPIKQHGSMRLDDWVLCRIYKKRHVVRVEEKTEELASPQGQL-------SIGGESNVS
SDQNQQPLKFPRSQSLSYLLDLDYLGPIAHLLNDNTSYNESFDHQTSMGSNVIMDPNMGPILSYPNTI----GLSYHQIN
GNPF--YK--------------
>HanXRQChr08g0210751
-----------------------------------------MVGGDNSSLPPGFRFHPTDEELIMFYLKNQALSKPCPVS
IIPEVDIYKFDPWELP-EKTEFGEKEWYFFTPRDRKYPNGIRPNRAAVSGYWKATGTDKAIYSGSKYVGVKKALVFYKGR
PPKGTKTDWIMHEYRLNES-RSQPTKKIGSMRLDDWVLCRIYKKKSAERPLEQREENVNTQTTP-------SD-----EN
NTKEILSMKIPRTFSLAHLWELESLGSISHLLDDH-DTNFGNDTGIETGA----TVAQSSTFTPETRLWEHHFIKFEDNH
QNAN--FKQTSFYNPMLRFQ--
>HanXRQChr12g0362081
-----------------------------------------MVRKDNPNLPPGFRFHPTDEELIMFYLRNQALSKPCPVS
IIPEVDIYKFDPWELP-EKTESGEKEWYFFTPRDRKYPNGARPNRAAVSGYWKATGTDKTIYSASKYVGVKKSLVFYKGR
PPKGTKTDWIMHEYRLNES-RPQPTKKIGSMRLDDWVLCRIYKKKSAERPLEQREEHISNQNVP-------SD-----DH
NAMEMQSKKIPRTFSLAHLWELESLGSISHLLDDD-HTNYDN-----IGA----AVPQSSTLFPETRFLEPHFVKFEDEN
HNAY--LNQTSFYNPMLQFQ--
>XP_002522466.1
----------------------------------------MQGRTCNSELPPGFRFHPTDEELIMYYLRNQATSRPCPVS
IIPEVDIYKFDPWQLP-EKSEFVENEWYFFTPRDRKYPNGVRPNRATVSGYWKATGTDKAIYSASKYVGVKKALVFYKGR
PPKGIKTDWIMHEYRLNDS-RKQASKQNGSMRLDDWVLCRIYKKRQMARHLEEKIEYRNTQLDK-------PA-----SN
DISEQQMLKFPRTFSLSHLLDLDYMGPISQLLNDN-TCNASFDFQNIMAKVETDQVEKFQLGEMSQQYV--DSGKLQ-VN
QGSA--LNQPLFVNPMVYEFQ-
>PHASIBEAM10F023621T1
-----------------------------------------MEGRTSSVLPPGFRFHPTDEELIVYYLCNQATSKPCPAS
IIPEVDIYKFDPWELP-EKTDFGENEWYFFSPRERKYPNGVRPNRATVSGYWKATGTDKAIYSGSKHIGVKKALVFYKGK
PPKGLKTDWIMHEYRLIGS-RRQTNRQMGSMRLDDWVLCRIYKKKNVGKSLEAKEDYPIAQINL-------TP-----PN
NGTEHEVVKFPRTSSLTHLLDMDYLGPISHILSDA-SYTSTFDFQLNTVNGGIDPFIKPQPLEIPNNLYAADSGKYQ-VK
QNST--INPTIFVNHVYDQRG*
>PHASIBEAM10F021319T1
-----------------------------------------MDATTPSELPPGFRFHPTDEELIVYYLCNQATSKPCPAS
IIPEVDLYKFDPWELP-DKTEFGENEWYFFSPRDRKYPNGVRPNRATVSGYWKATGTDKAIYSGSKLVGVKKSLVFYKGR
PPKGDKTDWIMHEYRLAES-KQPVNRKIGSMRLDDWVLCRIYKKKNTGKTLEHKETHPKVQMTN-------LI-----AA
NNDEQKMMNLPRTWSLTYLLDMNYLGPI---LSDG-SYCSTFDFQISNANIGIDPFVNSQPVEMANNYV-ADSGKY*---
----------------------
>PHASIBEAM10F021319T2
--------------------------------------------------------------------------------
--MKMDLTHLLSWNA--DKTEFGENEWYFFSPRDRKYPNGVRPNRATVSGYWKATGTDKAIYSGSKLVGVKKSLVFYKGR
PPKGDKTDWIMHEYRLAES-KQPVNRKIGSMRLDDWVLCRIYKKKNTGKTLEHKETHPKVQMTN-------LI-----AA
NNDEQKMMNLPRTWSLTYLLDMNYLGPI---LSDG-SYCSTFDFQISNANIGIDPFVNSQPVEMANNYV-ADSGKY*---
----------------------
