# Supplementary material for: Co-option of transcription factors drives evolution of quantitative disease resistance against a necrotrophic pathogen
Source: Plant Cell. 2025 Sep 30;37(10):koaf233. doi: 10.1093/plcell/koaf233 (PMC12527349; doi:10.1093/plcell/koaf233)
Supplement: koaf233_Supplementary_Data [file koaf233_supplementary_data.zip › s_data_2_species_tree_nac29.newick]

('AT1G69490.1':0.27635867106076506,('XP_002522466.1':0.21341035383793147,KMT07023:0.3193043495985292,(PHASIBEAM10F023621T1:0.1520654071788155,(PHASIBEAM10F021319T1:0.0,PHASIBEAM10F021319T2:0.08440394374939755)100.0:0.1590614005091941)100.0:0.12963898381282568,(HanXRQChr08g0210751:0.09174218849320057,HanXRQChr12g0362081:0.08665344241058667)100.0:0.16992057853268955,(('Solyd05g052890.1.p1':0.012898225129992169,('chilense_Hirise_Scaffold_7__2_contigs__length_80977755_001137.1.p1':0.012661253370146383,('SPIMP05g0153320.1.p1':0.007333125508777405,('Solyc05g007770.3.1':0.00941207669649094,('SHch05g006640.1.p1':0.06424723897048017,'Sopen05g003630.1.p1':0.0)70.19999999999999:0.014120909453327862)52.0:0.003951803367302956)50.6:0.0)74.2:0.006964904448815104)100.0:0.19947968150434128,('Solyd04g052400.1.p1':0.021432327861153483,('chilense_Hirise_Scaffold_6__2_contigs__length_83591330_001257.1.p1':0.010440653522740484,('Solyc04g005610.3.1':0.0,'SPIMP04g0120260.1.p1':0.000006)97.2:0.013302535291389,('SHch04g008810.1.p1':0.004003856100747244,'Sopen04g001650.1.p1':0.0)58.199999999999996:0.007878225279990742)97.39999999999999:0.017509993487536263)100.0:0.1507005380986925)95.39999999999999:0.09665359372845855)100.0:0.0);
