# Supplementary material for: Co-option of transcription factors drives evolution of quantitative disease resistance against a necrotrophic pathogen
Source: Plant Cell. 2025 Sep 30;37(10):koaf233. doi: 10.1093/plcell/koaf233 (PMC12527349; doi:10.1093/plcell/koaf233)
Supplement: koaf233_Supplementary_Data [file koaf233_supplementary_data.zip › s_data_3_nac29_sanger_aligned.fasta]

>LA1941
MVGKISSDXPPGFRFHPTDEELIMYYXRYQAXSRPCPVSIIPEIDVYKFDPWVLPEKAEFGENEWYFFTPRDRKYPNGVR
PNRAAVSGYWKATGTDKAIYSANKYVGIKKALVFYKGKPPKGVKTDWIMHEYRLSDSKSQTSKQSGSMRLDDWVLCRIYK
KKNLGKTIEMMKVEEEELEAQNVSTTNNEIEVVGGPQTMKLPRICSLSHLLELDYFGSIPQLLSDNLLYDDQSYTMNNVN
NTSNVDQVSSQQQNTNNITSNNCNIFFNYQQPLFVNPTFQYQ
>LA2963
MVGKISSDLPPGFRFHPTDEELIMYYLRYQATSRPCPVSIIPEIDVYKFDPWVLPEKAEFGENEWYFFTPRDRKYPNGVR
PNRAAVSGYWKATGTDKAIYSANKYVGIKKALVFYKGKPPKGVKTDWIMHEYRXSDSKSQTSKQSGSMRLDDWVLCRIYK
KKNLGKTIEMMKVEEEELEAQNVSTTNNEIEVVGGPQTMKLPRICSLSHLLELDYFGSIPQLLSDNLLYDDQSYTMNNVN
NTSNVDQVSSQQQNTNNITSNNCNIFFNYQQPLFVNPTFQYQ
>LA1809
MVGKISSDLPPGFRFHPTDEELIMYYLRYQATSRPCPVSIIPEIDVYKFDPWVLPEKAEFGENEWYFFTPRDRKYPNGVR
PNRAAVSGYWKATGTDKAIYSANKYVGIKKALVFYKGKPPKGVKTDWIMHEYRLSDSKSQTSKQSGSMRLDDWVLCRIYK
KKNLGKTIEMMKVEEEELEAQNVSTTNNEIEVVGGPQTMKLPRICSLSHLLELDYFGSIPQLLSDNLLYDDQSYTMNNVN
NTSNVDQVSSQQQNTNNITSNNCNIFFNYQQPLFVNPTFQYQ
>LA1282
MVGKISSDLPPGFRFHPTDEELIMYYLRYQATSRPCPVSIIPEIDVYKFDPWVLPEQAEFGENEWYFFTPRDRKYPNGVR
PNRAAVSGYWKATGTDKAIYSANKYVGIKKALVFYKGKPPKGVKTDWIMHEYRLSDSKSQTSKRSGSMRLDDWVLCRIYK
KKNLGKTIEMMKVEEEELEAQNVSTTNNEIEVVGGPQTMKLPRICSLSHLLELDYFGSIPQLLSDNLLYDDQSYTMNNVN
NTSNVDQVSSQQQNTNNITSNNCNIFFNYQQPLFVNPTFXYQ
>LA0716
MVGKISSDLPPGFRFHPTDEELIMYYLRYQATSRPCPVSIIPEIDVYKFDPWVLPEKAEFGENEWYFFTPRDRKYPNGVR
PNRAAVSGYWKATGTDKAIYSANKYVGIKKALVFYKGKPPKGVKTDWIMHEYRLSDSKSQTSKQSGSMRLDDWVLCRIYK
KKNLGKTIEMMKVEEEELEAQNVSTTNNEIEVVGGPQTMKLPRICSLSHLLELDYFGSIPQLLSDNLLYDDQSYTMNNVN
NTSNVDQVSSQQQNTNNITSXNCNIFFNYQQPLFVNPTFQYQ
>LA1656
MVGKISSXLPPGFRFHPTDEELIMYNLRYQATSRPCPVSIIPEIDVYKFDPGV*PEKAEFGENEWYFFTPRDRKYPNGVR
PNRAAVSGYWKATGTDKAIYSANKYVGIKKALVFYKGKPPKGVKTDWIMHEYRLSDSKSQTSKQSGSMRLDDWVLCRIYK
KKNLGKTIEMMKVEEEELEAQNVSTTNNEIEVVGGPQTMKLPRICSLSHLLELDYFGSIPQLLSDNLLYDDQSYTMNNVN
NTSNVDQVSSQQQNTNNITSNNCNIFFNYQQPLFVNPTFQYQX
>LA1303
MVGKISSDLPPGFRFHPTDEELIXYXLRYQATSRPCPVSIIPEIDVYKFDPGV*PEKXEXGENEWYFFTPXXXKYXNGVR
XXXAAXSGYWKAXXXDXAIYSANKYVGIKKAXVFYKGKPPKGVKXXXIMHEYRLSDSXSQTSKQSGSMRLDDWVLCRIYK
KKNLGKTIEMMKVEEEELEAQNVSTTNNEIEVVGGPQTMKLPRICSLSHLLELDYFGSIPQLLSDNLLYDDQGYTMNNVN
NTSNVDQVSSQQQNTNNITSNNCNIFFNYQQPLFVNPTFQYQ*
