# Supplementary material for: Co-option of transcription factors drives evolution of quantitative disease resistance against a necrotrophic pathogen
Source: Plant Cell. 2025 Sep 30;37(10):koaf233. doi: 10.1093/plcell/koaf233 (PMC12527349; doi:10.1093/plcell/koaf233)
Supplement: koaf233_Supplementary_Data [file koaf233_supplementary_data.zip › s_data_4_nac29_sanger_tree.nwk]

((((g7_CDS:0.00118468902692134,g9_cds:0.0)0.6680[stddev=2.11849003]:0.00118028950453769,g1_cds:0.0)0.7420[stddev=1.96163197]:0.00117976159574581,g3_cds:0.00236418622401444)0.7600[stddev=1.90997382]:0.0,g2_cds:0.00118180153965282,(g4_CDS:0.0,g5_cds:0.00358770518335027)0.8140[stddev=0.00]:0.00354778946348261);
