# Supplementary material for: Co-option of transcription factors drives evolution of quantitative disease resistance against a necrotrophic pathogen
Source: Plant Cell. 2025 Sep 30;37(10):koaf233. doi: 10.1093/plcell/koaf233 (PMC12527349; doi:10.1093/plcell/koaf233)
Supplement: koaf233_Supplementary_Data [file koaf233_supplementary_data.zip › s_data_5_CRE2_alignment.fasta]

>S._lycoperiscum
CCCCACCTTATGTTATTATCCATTGAATGAAGAAAGAATAAGATAGTGATTTTGCCTAAAATATCCTACAAGCATGGGCT
TGCAATATATAT-ATTAATATACATATATACTCACCAACCACGGAGTCAGTCGAGTGATTAATATTCTTTCATTACTAAT
CAAAAGTCTTGAATTTAAATTTTT
>S._pennellii
CTCCACCCCATGTTATTATTCATTGAATGAAGAAAGAATAAGATAGTGATTTTGCCTAAAATATCCTACAAGCATGGGCT
TGCAATATATATTAATTATATACATATATATTCATCGATCAAGGTTGCGGTGGACTATTAAATACTGTTTTATTTTTAAT
CAAAAAT---------------TT
>S._pimpinellifolium
CCCCACCTTATGTTATTATCCATTGAATGAAGAAAGAATAAGATAGTGATTTTGCCTAAAATATCCTACAAGCATGGGCT
TGCAATATATAT-ATTAATATACATATATACTCACCAACCACGGAGTCAGTCGAGTGATTAATATTCTTTCATTACAAAT
CAAAAGTCTTGAATTTAAATTTTT
>S._lycopersicoides
CCCCACCCCATGTTATTATTCATTGAATGAAGAAAGAATAAGATAGTGATTTTGCCTAAAATATCCTACAAGCATGGGCT
TGCAATATATATTAATTATATACATATATATTCACCAATCAAGATTGCGGTGGACTACTAAGTACTATTTTATTCTTAAT
TAGAAATTTTGGATTTTA-GTCTT
>S._habrochaites
CCCCACCCCATGTTATTATCCATTGAATGAAGAAAGAATAAGATAGTGATTTTGCCTAAAATATCCTACAAGCATGGGCT
TGCAATATATAT-ATTAATATACATATATACTCACCAACTACGGTGTCAATGGAGTGATTAATATTCTTTTTTTATTAAT
TAAAAGTCTCAAA---------TT
>S._chilense
CCCCACCCCATGTTATTATCCATTGAATGAAGAAAGAATAAGATAGTGATTTTGCCTAAAATATCCTACAAGCATGGGCT
TGCAATATATAT-ATTAATATACATATATACTCACCAACCACG-AGTCACTGGAATGATTAATATTCTTTCATTATTAAT
CAAAAATCTCATATTTGAACTTTT
