# Supplementary material for: Co-option of transcription factors drives evolution of quantitative disease resistance against a necrotrophic pathogen
Source: Plant Cell. 2025 Sep 30;37(10):koaf233. doi: 10.1093/plcell/koaf233 (PMC12527349; doi:10.1093/plcell/koaf233)
Supplement: koaf233_Supplementary_Data [file koaf233_supplementary_data.zip › s_data_6_CRE3_alignment.fasta]

>S._lycopersicum
TCAATATAGA-ACTTTTCAACATGATTATAAATTTAATCAAACTCATATGTGAATTCCGAAGATCAATTAAGAAAGCA--
-AAATAAAATAATAAATATATACTCATACTAGGTATGCA-GGTCAAAAAAAAA--TAATCAAAATATGACAAAATTTTTA
AACCTCCAACAATTATAAATTGGGCAGCCTTCTCCTTGCAAACATTTCAAACACTCACACTTCTCATTTTCCTCCCTATA
GAATTAAAAAAAA----------AAA
>S._pennellii
TTAATGTGAAAACTTTTTTATATGATTTCAAATTTAATCGAACTATAATTTGAAATATCAGACGCAAACTAAAAAGCATA
AAAAGAATAAAATACATATATACTCATACTAGGTATGCA-AGTCAAAAGAA----AAATCAAAATATGACAAATTTTTTA
AACCTCCAACAATTATAAATTGGGCAGCCTTCTCCTTGCAAACATTTCAAACACTCACACTTCTCATTTTCCTCCCTATA
GAATTAAAAAAAAAAACCTAAAATTC
>S._pimpinellifolium
TCAATATAGA-ACTTTCCAACATGATTATAAATTTAATCAAACTCATATGTGAATTCCGAAGATCAATTAAGAAAGCA--
-AAATAAAATAATAAATATATACTCATACTAGGTATGCA-GGTCAAAAAAAAA--TAATCAAAATATGACAAAATT----
--------------------------------------------------------------------------------
--------------------------
>S._lycopersicoides
TTAATATGGAAAAATTTTCATATGATTTTAAATTTAATCGAATTCTAATGTGAAATATCAGATAAAGACGAAAAAGCATA
AAAAGAATAAAATACATATATACTCATACTAGGTATGCTAAGTCAAAAAAAAAATAAAAAAAAATATGACAAATTTTTTA
AACCTCCAACAATTATAAATTGGGCAGCCTTCTCCTTGCAAACATTTCAAACACTCACACTTCTCATTTTCCTCCCAATA
AAATTAAAAAAAAAA-------AAAA
>S._habrochaites
TTAATATAGA-ACTTTCCGATATAATTATAAATTCAATCAAACTCATATGTGAATTTCGAAGATTAATTAAGAAAACA--
-AAATAAAATAATAAATATATACTCATACTAGGTATGCA-GGTCAAAAAAAAA--AAATCAAAATATGACAAATTTTTTA
AACCTCCAACAATTATAAATTGGGCAGCCTTCTCCTTGCAAACATTTCAAACACTCACACTTCTCATTTTCCTCCCTATA
GAATTAAAAAA------------AAA
>S._chilense
TGAATATAGA-ACTTTTCAACATGATTATAAATTTAATCAAACTCATATGTGAATTCCGAAGATCAATTAAGAAAGCA--
-AAATAAAATAATAAATATATACTCATACTAGGTAT-----------------------------ATGACAAATTTTTTA
AACCTCCAACAATTATAAATTGGGCAGCCTTCTCCTTGCAAACATTTCAAACACTCACACTT------------------
--------------------------
