# Supplementary material for: Co-option of transcription factors drives evolution of quantitative disease resistance against a necrotrophic pathogen
Source: Plant Cell. 2025 Sep 30;37(10):koaf233. doi: 10.1093/plcell/koaf233 (PMC12527349; doi:10.1093/plcell/koaf233)
Supplement: koaf233_Supplementary_Data [file koaf233_supplementary_data.zip › TPC-2025-0178R1_Supplementary_Tables.xlsx]

## Sheet: suppl. tab. S1
Supplementary table S1: Disease-Resistance-Parameters of the different accessions.
Rank	Species	Accession	LDT [lesmean, h]
1	S. pennellii	LA1303	5.86125
2	S. pimpinellifolium	LA2347	6.09755
3	S. pimpinellifolium	LA1332	6.20449
4	S. pennellii	LA2963	6.64586
5	S. lycopersicoides	LA2777	6.80333
6	S. chilense	LA4107	6.88
7	S. chilense	LA3111	7.1
8	S. habrochaites	LA2167	7.11475
9	S. habrochaites	LA1721	7.4375
10	S. lycopersicoides	LA2951	7.88464
	note: LDT-data adapted from Einspanier et al. 2024

## Sheet: suppl. tab. S2
Supplementary table S2: Mapping statistics
Species	Avg. Mapped Reads	Mean Mapping Rate (%)	SD (Mapping Rate)
Solanum chilense	4634674	83.02	2.39
Solanum habrochaites	4116801	82.22	3.42
Solanum lycopersicoides	4081937	73.51	5.49
Solanum pennellii	4043265	84.2	2.56
Solanum pimpinellifolium	4668353	88.2	2.46
mean	4309006

## Sheet: suppl. tab. S3
Supplementary table S3: Infection-induced Number of differentially expressed genes.
species	level	n
S. chilense	res	194
S. chilense	sus	2104
S. habrochaites	res	65
S. habrochaites	sus	1058
S. lycopersicoides	res	3627
S. lycopersicoides	sus	9635
S. pennellii	res	9685
S. pennellii	sus	4808
S. pimpinellifolium	res	8007
S. pimpinellifolium	sus	9007

## Sheet: suppl. tab. S4
Supplementary table S4: Information on the putative function of S. pennellii sDEOGs.
OG	Species	GeneID	log2FoldChange_sus	padj_sus	baseMean_sus	log2FoldChange_res	padj_res	baseMean_res	Function_pannzer	Ath_GeneID	Ath_Function
OG0000001	S. pennellii	Sopen03g013150	-0.101172	0.825052	8.61098	-0.871134	0.137178	8.61098
OG0000001	S. pennellii	Sopen05g008740	-0.25543	0.605947	3.9615	0	1	3.9615
OG0000001	S. pennellii	Sopen10g008060	-0.406225	0.361435	5.08722	-0.702896	0.381098	5.08722
OG0000001	S. pennellii	Sopen08g009130	-2.31093	8.72603e-09	23.3999	-2.9767	2.13207e-05	23.3999
OG0000001	S. pennellii	Sopen05g017050	-0.655134	0.039102	24.7332	-1.10559	0.00453347	24.7332
OG0000001	S. pennellii	Sopen01g020510	2.73632	0.00361921	7.40753	-0.359786	0.523442	7.40753
OG0000001	S. pennellii	Sopen09g013120	0.20657	0.68925	14.1744	-2.56266	2.08499e-08	14.1744
OG0000004	S. pennellii	Sopen04g015550	-0.484115	0.209211	10.8731	-0.0647874	0.946832	10.8731
OG0000004	S. pennellii	Sopen01g007300	0	1	6.18269	-1.76268	0.00527537	6.18269	Integrase zinc-binding domain-containing protein
OG0000006	S. pennellii	Sopen10g010940	0.0616442	0.91443	16.3016	0.402126	0.507361	16.3016
OG0000006	S. pennellii	Sopen04g019360	-0.22006	0.638911	10.9561	2.57142	2.5268e-06	10.9561
OG0000006	S. pennellii	Sopen10g008070	0.0441725	0.914166	50.9649	0.316456	0.331377	50.9649
OG0000006	S. pennellii	Sopen05g017490	0.391943	0.437786	15.6519	0.492186	0.39859	15.6519	Integrase catalytic domain-containing protein
OG0000006	S. pennellii	Sopen09g008220	0.0992411	0.856875	12.5796	0.467087	0.437664	12.5796	RNA-directed DNA polymerase
OG0000036	S. pennellii	Sopen04g021180	-0.858848	0.0830071	10.1287	-0.912961	0.026148	10.1287	Gag-pol polyprotein
OG0000036	S. pennellii	Sopen12g021530	0	1	5.7499	-0.043128	0.948778	5.7499	Gag-pol polyprotein
OG0000036	S. pennellii	Sopen04g009320	0.880253	0.080436	13.478	1.58854	0.0441831	13.478
OG0000036	S. pennellii	Sopen11g017600	0.264557	0.601772	7.71477	0.229593	0.677997	7.71477	RNA-directed DNA polymerase
OG0000036	S. pennellii	Sopen03g010880	-0.279322	0.552845	7.0132	-1.71839	0.0183338	7.0132
OG0000040	S. pennellii	Sopen01g015690	-0.463126	0.328384	4.0354	-0.686549	0.39644	4.0354
OG0000040	S. pennellii	Sopen03g030360	-0.593879	0.188077	12.5144	-1.09536	0.0963969	12.5144	Integrase catalytic domain-containing protein
OG0000069	S. pennellii	Sopen10g025160	-1.33673	0.0168888	18.546	0.0365679	0.953032	18.546	Gypsy retrotransposon integrase-like protein 1
OG0000069	S. pennellii	Sopen07g016860	-0.360041	0.477006	6.66473	-0.998257	0.0953268	6.66473
OG0000069	S. pennellii	Sopen01g025070	1.94396	0.00650199	16.2696	6.19683	3.61586e-12	16.2696
OG0000069	S. pennellii	Sopen10g015640	-0.138832	0.792552	5.30136	-1.14328	0.0537271	5.30136
OG0000069	S. pennellii	Sopen11g014930	-0.13867	0.792649	5.93246	-0.979071	0.0850198	5.93246
OG0000069	S. pennellii	Sopen02g007900	0.736308	0.181195	5.75626	-0.369698	0.471252	5.75626
OG0000069	S. pennellii	Sopen03g016480	-1.2259	0.000131029	18.922	-0.796375	0.301957	18.922
OG0000069	S. pennellii	Sopen12g009380	0.111281	0.838911	4.59129	-0.545714	0.341727	4.59129
OG0000075	S. pennellii	Sopen05g026570	-0.798237	0.0785976	7.78022	0.0471825	0.960357	7.78022
OG0000080	S. pennellii	Sopen07g015960	-0.180808	0.623572	75.5062	-0.392839	0.13552	75.5062	Retrovirus-related Pol polyprotein from transposon TNT 1-94
OG0000080	S. pennellii	Sopen04g022950	0.663126	0.220733	9.003	-1.41231	0.00471546	9.003
OG0000141	S. pennellii	Sopen02g027880	-0.356763	0.180433	31.0402	-4.03627	3.57328e-14	31.0402		AT4G35720	DUF241 domain protein, putative (DUF241)
OG0000141	S. pennellii	Sopen02g027880	-0.356763	0.180433	31.0402	-4.03627	3.57328e-14	31.0402		AT4G35690	Uncharacterized protein AT4g35690
OG0000141	S. pennellii	Sopen02g027880	-0.356763	0.180433	31.0402	-4.03627	3.57328e-14	31.0402		AT4G35710	DUF241 domain protein, putative (DUF241)
OG0000141	S. pennellii	Sopen02g027880	-0.356763	0.180433	31.0402	-4.03627	3.57328e-14	31.0402		AT2G17680	DUF241 domain protein, putative (DUF241)
OG0000156	S. pennellii	Sopen10g021390	1.11555	0.0281612	4.8575	0.241758	0.774193	4.8575
OG0000156	S. pennellii	Sopen03g025750	0.109352	0.831325	5.46247	-0.385323	0.641568	5.46247
OG0000156	S. pennellii	Sopen02g011410	0.0966573	0.852542	5.41333	-0.385186	0.641591	5.41333
OG0000156	S. pennellii	Sopen01g013860	0.0966573	0.852542	5.41333	-0.385186	0.641591	5.41333
OG0000156	S. pennellii	Sopen03g010730	1.44897	0.00474764	11.9497	0.926897	0.177263	11.9497
OG0000161	S. pennellii	Sopen09g024360	0.618084	0.0414549	86.4974	0.659391	0.19935	86.4974		AT1G05410	At1g05410_T25N20_5
OG0000187	S. pennellii	Sopen09g008970	-1.53736	3.37375e-09	66609.6	-2.26795	2.47118e-18	66609.6	RNA-directed DNA polymerase
OG0000222	S. pennellii	Sopen04g023210	1.25031	0.01774	9.52902	2.7022	1.95142e-07	9.52902
OG0000239	S. pennellii	Sopen01g050140	-0.262236	0.534555	8.08146	-1.02139	0.0943252	8.08146	CCHC-type domain-containing protein
OG0000239	S. pennellii	Sopen02g030640	-2.0987	0.000179451	211.649	-5.9587	1.54414e-18	211.649	CCHC-type domain-containing protein
OG0000239	S. pennellii	Sopen09g020670	-0.713682	0.151983	7.8045	-4.06978	0.000210259	7.8045	Putative zinc finger, CCHC-type
OG0000239	S. pennellii	Sopen09g013750	-1.24569	0.000288147	34.0287	-3.83085	5.54715e-12	34.0287
OG0000239	S. pennellii	Sopen03g005470	0.371361	0.179745	159.768	1.40119	2.46764e-07	159.768	CCHC-type domain-containing protein
OG0000317	S. pennellii	Sopen03g036250	-1.63976	4.89003e-09	70.1641	-2.39627	1.23471e-13	70.1641		AT1G80490	Topless-related protein 1
OG0000317	S. pennellii	Sopen03g036250	-1.63976	4.89003e-09	70.1641	-2.39627	1.23471e-13	70.1641		AT1G15750	Protein TOPLESS
OG0000317	S. pennellii	Sopen03g036250	-1.63976	4.89003e-09	70.1641	-2.39627	1.23471e-13	70.1641		AT3G15880	Topless-related protein 4
OG0000356	S. pennellii	Sopen09g008710	-0.0417739	0.945877	11.6783	0.478101	0.255042	11.6783
OG0000356	S. pennellii	Sopen03g029110	0.0948533	0.845178	4.35471	2.0797	0.0224636	4.35471	Retrovirus-related Pol polyprotein from transposon TNT 1-94
OG0000356	S. pennellii	Sopen07g026830	0.0840955	0.868383	4.94049	1.64962	0.0556822	4.94049
OG0000356	S. pennellii	Sopen11g023520	0.107903	0.834123	3.94398	1.97399	0.0313696	3.94398
OG0000400	S. pennellii	Sopen12g028750	-0.0900442	0.652799	120.46	-0.240341	0.255517	120.46		AT1G63460	Probable glutathione peroxidase 8
OG0000400	S. pennellii	Sopen12g028750	-0.0900442	0.652799	120.46	-0.240341	0.255517	120.46		AT2G43350	Probable glutathione peroxidase 3, mitochondrial
OG0000400	S. pennellii	Sopen12g028750	-0.0900442	0.652799	120.46	-0.240341	0.255517	120.46		AT2G31570	Probable glutathione peroxidase 2
OG0000400	S. pennellii	Sopen12g028750	-0.0900442	0.652799	120.46	-0.240341	0.255517	120.46		AT3G63080	Probable glutathione peroxidase 5
OG0000400	S. pennellii	Sopen12g028750	-0.0900442	0.652799	120.46	-0.240341	0.255517	120.46		AT2G48150	Probable glutathione peroxidase 4
OG0000400	S. pennellii	Sopen12g028750	-0.0900442	0.652799	120.46	-0.240341	0.255517	120.46		AT4G11600	Probable phospholipid hydroperoxide glutathione peroxidase 6, mitochondrial
OG0000400	S. pennellii	Sopen06g029820	0.292908	0.092019	324.083	1.10396	3.37618e-12	324.083		AT1G63460	Probable glutathione peroxidase 8
OG0000400	S. pennellii	Sopen06g029820	0.292908	0.092019	324.083	1.10396	3.37618e-12	324.083		AT2G43350	Probable glutathione peroxidase 3, mitochondrial
OG0000400	S. pennellii	Sopen06g029820	0.292908	0.092019	324.083	1.10396	3.37618e-12	324.083		AT2G31570	Probable glutathione peroxidase 2
OG0000400	S. pennellii	Sopen06g029820	0.292908	0.092019	324.083	1.10396	3.37618e-12	324.083		AT3G63080	Probable glutathione peroxidase 5
OG0000400	S. pennellii	Sopen06g029820	0.292908	0.092019	324.083	1.10396	3.37618e-12	324.083		AT2G48150	Probable glutathione peroxidase 4
OG0000400	S. pennellii	Sopen06g029820	0.292908	0.092019	324.083	1.10396	3.37618e-12	324.083		AT4G11600	Probable phospholipid hydroperoxide glutathione peroxidase 6, mitochondrial
OG0000400	S. pennellii	Sopen09g026550	-0.219711	0.461562	45.5375	1.1484	2.22859e-05	45.5375		AT1G63460	Probable glutathione peroxidase 8
OG0000400	S. pennellii	Sopen09g026550	-0.219711	0.461562	45.5375	1.1484	2.22859e-05	45.5375		AT2G43350	Probable glutathione peroxidase 3, mitochondrial
OG0000400	S. pennellii	Sopen09g026550	-0.219711	0.461562	45.5375	1.1484	2.22859e-05	45.5375		AT2G31570	Probable glutathione peroxidase 2
OG0000400	S. pennellii	Sopen09g026550	-0.219711	0.461562	45.5375	1.1484	2.22859e-05	45.5375		AT3G63080	Probable glutathione peroxidase 5
OG0000400	S. pennellii	Sopen09g026550	-0.219711	0.461562	45.5375	1.1484	2.22859e-05	45.5375		AT2G48150	Probable glutathione peroxidase 4
OG0000400	S. pennellii	Sopen09g026550	-0.219711	0.461562	45.5375	1.1484	2.22859e-05	45.5375		AT4G11600	Probable phospholipid hydroperoxide glutathione peroxidase 6, mitochondrial
OG0000469	S. pennellii	Sopen04g027340	2.5019	0.00028044	67.2939	4.3365	5.4136e-12	67.2939
OG0000469	S. pennellii	Sopen03g009200	1.08424	0.0321645	26.8013	3.42147	1.74394e-08	26.8013	Retrovirus-related Pol polyprotein from transposon TNT 1-94
OG0000469	S. pennellii	Sopen04g006060	1.70557	0.00190716	41.253	4.28135	1.74113e-14	41.253	Retrovirus-related Pol polyprotein from transposon TNT 1-94 (Fragment)
OG0000469	S. pennellii	Sopen02g014940	2.41907	0.00047469	41.6383	3.31519	8.02593e-08	41.6383
OG0000469	S. pennellii	Sopen06g032140	2.61366	0.00017654	42.5798	3.67307	6.32905e-11	42.5798	Retrovirus-related Pol polyprotein from transposon TNT 1-94
OG0000469	S. pennellii	Sopen06g004530	2.756	0.000400075	51.3732	3.62321	3.38967e-08	51.3732	Putative RNA-directed DNA polymerase
OG0000469	S. pennellii	Sopen11g019960	1.38605	0.0221852	44.7516	3.93124	1.57046e-07	44.7516	Integrase catalytic domain-containing protein
OG0000469	S. pennellii	Sopen01g028280	1.83282	0.00206751	38.1156	3.90432	3.86068e-11	38.1156
OG0000469	S. pennellii	Sopen06g004200	2.43165	0.000386941	42.9496	3.69197	5.90561e-10	42.9496
OG0000469	S. pennellii	Sopen09g011980	3.00781	7.16005e-05	57.5679	4.05438	3.08478e-10	57.5679
OG0000469	S. pennellii	Sopen06g015850	0.354693	0.448261	16.8335	3.8009	1.40217e-07	16.8335
OG0000469	S. pennellii	Sopen04g031680	1.4576	0.0143805	15.8073	3.35287	1.01404e-07	15.8073
OG0000469	S. pennellii	Sopen09g032750	1.48035	0.00544792	41.7925	3.94292	2.2583e-11	41.7925
OG0000469	S. pennellii	Sopen10g023500	3.45503	7.4731e-06	33.9134	3.51394	3.50121e-08	33.9134
OG0000469	S. pennellii	Sopen06g024630	2.84879	0.00138802	24.9583	4.32643	9.26973e-10	24.9583	Reverse transcriptase Ty1/copia-type domain-containing protein
OG0000469	S. pennellii	Sopen09g007880	2.89698	0.000104382	57.3642	3.85465	1.10839e-09	57.3642
OG0000469	S. pennellii	Sopen05g028580	2.51889	0.00041034	35.8802	3.39696	7.10631e-08	35.8802
OG0000469	S. pennellii	Sopen06g003350	2.98636	3.74896e-05	77.1068	4.63183	6.56051e-14	77.1068
OG0000469	S. pennellii	Sopen08g004660	2.56769	0.000258085	45.8226	3.72087	7.73369e-10	45.8226
OG0000469	S. pennellii	Sopen09g006820	2.89022	5.35158e-05	53.9872	4.03328	7.32208e-13	53.9872
OG0000469	S. pennellii	Sopen09g007410	3.67875	0.000417143	31.4024	3.52352	6.88848e-09	31.4024	Retrovirus-related Pol polyprotein from transposon TNT 1-94
OG0000469	S. pennellii	Sopen01g028950	1.12589	0.048591	14.2693	3.64983	2.37026e-06	14.2693
OG0000469	S. pennellii	Sopen06g016770	2.14559	0.00067012	39.3365	3.40195	2.40904e-09	39.3365
OG0000469	S. pennellii	Sopen03g023600	2.04885	0.00157699	32.7198	3.52836	4.22523e-09	32.7198
OG0000469	S. pennellii	Sopen02g015660	2.95297	7.95611e-05	49.5655	3.70338	9.38218e-10	49.5655
OG0000469	S. pennellii	Sopen06g022150	2.03265	0.00326306	31.4491	3.24833	2.80125e-06	31.4491
OG0000469	S. pennellii	Sopen08g020030	2.92297	0.000691993	16.2842	3.26487	2.23972e-06	16.2842	Integrase catalytic domain-containing protein
OG0000469	S. pennellii	Sopen02g015650	0.740152	0.160471	7.20453	3.27455	2.41224e-05	7.20453	Integrase catalytic domain-containing protein
OG0000469	S. pennellii	Sopen05g019080	2.06973	0.00210297	36.7536	4.68606	4.47668e-12	36.7536	Reverse transcriptase, RNA-dependent DNA polymerase
OG0000469	S. pennellii	Sopen10g024360	0.858855	0.128934	8.43799	3.40674	0.000379461	8.43799	Integrase catalytic domain-containing protein
OG0000469	S. pennellii	Sopen10g022510	2.58462	0.000339743	72.1686	5.26197	1.08556e-17	72.1686	Putative RNA-directed DNA polymerase
OG0000469	S. pennellii	Sopen06g011320	0.189009	0.684695	56.0256	2.18574	0.000155069	56.0256
OG0000469	S. pennellii	Sopen12g004240	0.315166	0.445225	41.6123	2.93593	1.33307e-09	41.6123
OG0000469	S. pennellii	Sopen10g024120	1.35688	0.0272362	17.3196	3.02715	1.31563e-05	17.3196
OG0000537	S. pennellii	Sopen05g022020	0.519793	0.145706	16.9771	1.06897	0.027863	16.9771	RNA-directed DNA polymerase
OG0000619	S. pennellii	Sopen04g004630	-0.26342	0.538198	9.66339	-1.3241	0.0284824	9.66339		AT1G15770
OG0000619	S. pennellii	Sopen04g004630	-0.26342	0.538198	9.66339	-1.3241	0.0284824	9.66339		AT1G15772	Mediator of RNA polymerase II transcription subunit
OG0000619	S. pennellii	Sopen04g004640	-0.162168	0.646181	18.2976	0	1	18.2976		AT1G15770
OG0000619	S. pennellii	Sopen04g004640	-0.162168	0.646181	18.2976	0	1	18.2976		AT1G15772	Mediator of RNA polymerase II transcription subunit
OG0000619	S. pennellii	Sopen04g004650	-0.0960667	0.844792	35.2047	-0.550185	0.384442	35.2047		AT1G15770
OG0000619	S. pennellii	Sopen04g004650	-0.0960667	0.844792	35.2047	-0.550185	0.384442	35.2047		AT1G15772	Mediator of RNA polymerase II transcription subunit
OG0000697	S. pennellii	Sopen04g026150	-0.882099	0.000401814	175.587	-1.19075	4.58446e-06	175.587		AT3G51070	Probable methyltransferase PMT27
OG0000697	S. pennellii	Sopen04g026150	-0.882099	0.000401814	175.587	-1.19075	4.58446e-06	175.587		AT5G64030	Probable methyltransferase PMT26
OG0000697	S. pennellii	Sopen04g026150	-0.882099	0.000401814	175.587	-1.19075	4.58446e-06	175.587		AT2G34300	Probable methyltransferase PMT25
OG0000697	S. pennellii	Sopen04g026150	-0.882099	0.000401814	175.587	-1.19075	4.58446e-06	175.587		AT1G29470	Probable methyltransferase PMT24
OG0000725	S. pennellii	Sopen04g003470	0.889321	0.0364655	22.2918	-0.512022	0.174012	22.2918	Integrase catalytic domain-containing protein
OG0000725	S. pennellii	Sopen08g009250	0.884884	0.00685395	20.694	-1.08113	0.0024511	20.694	Integrase catalytic domain-containing protein
OG0000774	S. pennellii	Sopen06g022170	3.23144	0.00109655	16.2128	7.26585	3.23708e-11	16.2128		AT2G19480	Nucleosome assembly protein 1_2
OG0000774	S. pennellii	Sopen06g022170	3.23144	0.00109655	16.2128	7.26585	3.23708e-11	16.2128		AT4G26110	Nucleosome assembly protein 1_1
OG0000774	S. pennellii	Sopen06g022170	3.23144	0.00109655	16.2128	7.26585	3.23708e-11	16.2128		AT5G56950	Nucleosome assembly protein 1_3
OG0000780	S. pennellii	Sopen07g002590	0.456989	0.0284108	77.9762	1.12502	8.75699e-10	77.9762		AT4G30360	Cyclic nucleotide-gated ion channel 17
OG0000780	S. pennellii	Sopen07g002590	0.456989	0.0284108	77.9762	1.12502	8.75699e-10	77.9762		AT2G24610	Probable cyclic nucleotide-gated ion channel 14
OG0000780	S. pennellii	Sopen07g002590	0.456989	0.0284108	77.9762	1.12502	8.75699e-10	77.9762		AT3G48010	Probable cyclic nucleotide-gated ion channel 16
OG0000780	S. pennellii	Sopen07g002590	0.456989	0.0284108	77.9762	1.12502	8.75699e-10	77.9762		AT5G14870	Cyclic nucleotide-gated ion channel 18
OG0000780	S. pennellii	Sopen03g033170	-0.0907194	0.854608	7.94749	0.608999	0.190557	7.94749		AT4G30360	Cyclic nucleotide-gated ion channel 17
OG0000780	S. pennellii	Sopen03g033170	-0.0907194	0.854608	7.94749	0.608999	0.190557	7.94749		AT2G24610	Probable cyclic nucleotide-gated ion channel 14
OG0000780	S. pennellii	Sopen03g033170	-0.0907194	0.854608	7.94749	0.608999	0.190557	7.94749		AT3G48010	Probable cyclic nucleotide-gated ion channel 16
OG0000780	S. pennellii	Sopen03g033170	-0.0907194	0.854608	7.94749	0.608999	0.190557	7.94749		AT5G14870	Cyclic nucleotide-gated ion channel 18
OG0000818	S. pennellii	Sopen08g018010	-0.436688	0.0411066	518.959	-2.03358	2.05632e-21	518.959
OG0000882	S. pennellii	Sopen05g016160	4.89665	1.31385e-05	27.6821	6.52618	4.25647e-13	27.6821	Retrotransposon protein, putative, Ty1-copia subclass
OG0000882	S. pennellii	Sopen01g025110	3.12	6.81245e-05	23.3971	6.9231	1.96288e-10	23.3971	Retrotransposon protein, putative, Ty1-copia subclass
OG0000882	S. pennellii	Sopen11g026430	3.71789	0.00013343	14.6118	6.74613	2.98685e-09	14.6118	Integrase catalytic domain-containing protein
OG0000882	S. pennellii	Sopen01g001790	3.01398	0.00256773	7.2187	5.18217	3.49739e-06	7.2187	Retrotransposon protein, putative, Ty1-copia subclass
OG0000882	S. pennellii	Sopen04g012650	3.86918	0.000312861	17.387	7.82735	9.9345e-12	17.387	Retrotransposon protein, putative, Ty1-copia subclass
OG0000882	S. pennellii	Sopen02g011940	4.14871	1.83347e-05	25.9189	8.46053	2.40508e-14	25.9189	Retrotransposon protein, putative, Ty1-copia subclass
OG0000882	S. pennellii	Sopen06g008010	1.28737	0.0109429	27.718	5.79028	5.64359e-13	27.718	Retrotransposon protein, putative, Ty1-copia subclass
OG0000882	S. pennellii	Sopen03g005280	5.23069	2.41029e-06	31.6417	8.92644	2.44962e-16	31.6417	Retrotransposon protein, putative, Ty1-copia subclass
OG0000882	S. pennellii	Sopen02g029710	3.52153	4.19811e-05	20.4832	7.25911	1.88526e-10	20.4832	Retrotransposon protein, putative, Ty1-copia subclass
OG0000882	S. pennellii	Sopen01g023900	4.09844	0.000160647	19.7828	8.03217	1.79223e-12	19.7828	Retrotransposon protein, putative, Ty1-copia subclass
OG0000882	S. pennellii	Sopen10g008170	3.38363	0.000456952	15.5297	7.58829	8.36129e-11	15.5297	Retrotransposon protein, putative, Ty1-copia subclass
OG0000882	S. pennellii	Sopen01g005470	4.3303	0.000104429	21.4433	8.09691	2.88859e-12	21.4433	Integrase catalytic domain-containing protein
OG0000882	S. pennellii	Sopen02g020410	0.807728	0.0936537	16.4222	5.78819	3.43391e-09	16.4222	Transposable element protein
OG0000882	S. pennellii	Sopen05g030890	0.0187673	0.977917	8.43088	3.95912	2.45094e-06	8.43088	Transposable element protein
OG0000882	S. pennellii	Sopen01g024520	3.54236	0.000654479	17.4033	7.87955	6.82459e-12	17.4033
OG0000882	S. pennellii	Sopen08g004630	4.66923	8.33253e-05	10.6122	7.05395	4.33602e-09	10.6122	Reverse transcriptase Ty1/copia-type domain-containing protein
OG0000882	S. pennellii	Sopen09g026620	2.86183	0.000122328	33.2609	8.22771	6.94716e-14	33.2609	Retrotransposon protein, putative, Ty1-copia subclass
OG0000882	S. pennellii	Sopen12g022420	4.11559	0.000114158	19.8136	8.08346	3.30193e-13	19.8136	Integrase catalytic domain-containing protein
OG0000882	S. pennellii	Sopen06g009500	3.3847	7.63523e-05	22.8937	1.07567	0.0271084	22.8937	Retrotransposon protein, putative, Ty1-copia subclass
OG0000882	S. pennellii	Sopen05g017790	2.86627	0.00154742	11.2765	6.36553	4.44372e-08	11.2765	Retrotransposon protein, putative, Ty1-copia subclass
OG0000882	S. pennellii	Sopen05g017550	4.27428	0.000108442	11.6167	7.2536	1.17524e-10	11.6167	Retrotransposon protein, putative, Ty1-copia subclass
OG0000882	S. pennellii	Sopen09g027190	3.99389	0.000160553	23.458	8.38316	4.13526e-14	23.458
OG0000882	S. pennellii	Sopen01g016920	0.245465	0.622316	5.79551	5.48351	7.47145e-07	5.79551	Transposable element protein
OG0000882	S. pennellii	Sopen01g045940	3.05458	0.000897318	11.6143	6.41593	2.34743e-08	11.6143	Integrase catalytic domain-containing protein
OG0000882	S. pennellii	Sopen05g006120	3.66958	0.000473039	12.4729	7.28019	1.87471e-10	12.4729	Retrotransposon protein, putative, Ty1-copia subclass
OG0000957	S. pennellii	Sopen02g019450	0.142191	0.564053	541.317	0.240671	0.333841	541.317		AT2G17360	Small ribosomal subunit protein eS4z
OG0000957	S. pennellii	Sopen02g019450	0.142191	0.564053	541.317	0.240671	0.333841	541.317	Retrotransposon protein, putative, Ty1-copia subclass	AT5G07090	Small ribosomal subunit protein eS4y
OG0000957	S. pennellii	Sopen02g019450	0.142191	0.564053	541.317	0.240671	0.333841	541.317	Reverse transcriptase Ty1/copia-type domain-containing protein	AT5G58420	Small ribosomal subunit protein eS4x
OG0000972	S. pennellii	Sopen08g018780	0.0345683	0.945692	13.2906	0	1	13.2906	Retrotransposon protein, putative, Ty1-copia subclass
OG0000972	S. pennellii	Sopen10g020700	-0.480287	0.244889	11.3789	-3.20383	4.91119e-06	11.3789
OG0000972	S. pennellii	Sopen05g013600	-0.407255	0.30339	12.5828	-2.93491	2.52944e-06	12.5828
OG0000972	S. pennellii	Sopen06g002950	0.442926	0.37058	21.1484	0.0334665	0.951005	21.1484
OG0000972	S. pennellii	Sopen02g001060	0.518732	0.101109	57.4139	0.254415	0.324258	57.4139
OG0000974	S. pennellii	Sopen10g009370	-0.843706	0.102387	7.14364	-0.0604768	0.950725	7.14364
OG0001014	S. pennellii	Sopen08g001310	0.246634	0.360453	73.1756	1.96737	3.40003e-14	73.1756	CCHC-type domain-containing protein	AT1G32150	bZIP transcription factor 68
OG0001014	S. pennellii	Sopen08g001310	0.246634	0.360453	73.1756	1.96737	3.40003e-14	73.1756	Ubiquitin-like protease family profile domain-containing protein	AT2G35530	bZIP transcription factor 16
OG0001014	S. pennellii	Sopen08g024750	0.0235445	0.925952	137.645	0.364388	0.0340717	137.645	MULE transposase domain-containing protein	AT1G32150	bZIP transcription factor 68
OG0001014	S. pennellii	Sopen08g024750	0.0235445	0.925952	137.645	0.364388	0.0340717	137.645	MULE transposase domain-containing protein	AT2G35530	bZIP transcription factor 16
OG0001021	S. pennellii	Sopen12g031900	0.352488	0.296642	26.5273	-0.698125	0.0108048	26.5273		AT5G12000	Kinase with adenine nucleotide alpha hydrolases-like domain-containing protein
OG0001021	S. pennellii	Sopen12g031900	0.352488	0.296642	26.5273	-0.698125	0.0108048	26.5273		AT5G26150	Protein kinase family protein
OG0001028	S. pennellii	Sopen01g029820	0	1	7.05892	6.84911	3.59712e-09	7.05892		AT2G39040	Peroxidase 24
OG0001034	S. pennellii	Sopen12g025040	2.80304	1.02442e-10	74.1123	-0.576375	0.241737	74.1123
OG0001072	S. pennellii	Sopen07g014130	-0.859633	0.0501488	8.23757	-0.94342	0.229958	8.23757		AT5G15200	Small ribosomal subunit protein uS4z
OG0001072	S. pennellii	Sopen07g014130	-0.859633	0.0501488	8.23757	-0.94342	0.229958	8.23757	RING-type E3 ubiquitin transferase	AT5G39850	Small ribosomal subunit protein uS4y
OG0001202	S. pennellii	Sopen03g026540	1.36788	0.0043212	6.6613	0	1	6.6613	RING-type E3 ubiquitin transferase
OG0001202	S. pennellii	Sopen08g031570	-1.75675	0.000689196	16.0358	-4.3458	2.9588e-07	16.0358
OG0001234	S. pennellii	Sopen11g025110	-0.197123	0.505654	154.553	-1.57661	4.09574e-07	154.553	RNA-directed DNA polymerase	AT1G51500	ABC transporter G family member 12
OG0001234	S. pennellii	Sopen11g025110	-0.197123	0.505654	154.553	-1.57661	4.09574e-07	154.553		AT3G21090	ABC transporter G family member 15
OG0001234	S. pennellii	Sopen11g025110	-0.197123	0.505654	154.553	-1.57661	4.09574e-07	154.553		AT1G51460	ABC transporter G family member 13
OG0001277	S. pennellii	Sopen03g034740	0.137066	0.49069	520.164	1.18086	1.02372e-11	520.164		AT1G26670	Vesicle transport v-SNARE 12
OG0001277	S. pennellii	Sopen03g034740	0.137066	0.49069	520.164	1.18086	1.02372e-11	520.164		AT3G29100	Vesicle transport v-SNARE 13
OG0001277	S. pennellii	Sopen03g034740	0.137066	0.49069	520.164	1.18086	1.02372e-11	520.164		AT5G39510	Vesicle transport v-SNARE 11
OG0001278	S. pennellii	Sopen11g007710	-0.353015	0.329708	14.4658	0.593957	0.461195	14.4658		AT4G33905	AT4g33900
OG0001278	S. pennellii	Sopen11g007710	-0.353015	0.329708	14.4658	0.593957	0.461195	14.4658		AT2G14860	22 kDa peroxisomal membrane protein
OG0001278	S. pennellii	Sopen11g007710	-0.353015	0.329708	14.4658	0.593957	0.461195	14.4658		AT5G43140	At5g43140
OG0001278	S. pennellii	Sopen12g030400	-0.624909	0.104012	14.831	0.199401	0.626277	14.831		AT4G33905	AT4g33900
OG0001278	S. pennellii	Sopen12g030400	-0.624909	0.104012	14.831	0.199401	0.626277	14.831		AT2G14860	22 kDa peroxisomal membrane protein
OG0001278	S. pennellii	Sopen12g030400	-0.624909	0.104012	14.831	0.199401	0.626277	14.831		AT5G43140	At5g43140
OG0001287	S. pennellii	Sopen11g001040	-0.219957	0.457619	40.7437	-1.05421	0.00172498	40.7437		AT1G21650	Protein translocase subunit SECA2, chloroplastic
OG0001295	S. pennellii	Sopen11g007150	0.260858	0.199003	256.012	1.73825	1.42986e-20	256.012		AT2G03410	MO25-like protein At2g03410
OG0001295	S. pennellii	Sopen11g007150	0.260858	0.199003	256.012	1.73825	1.42986e-20	256.012		AT4G17270	Putative MO25-like protein At4g17270
OG0001295	S. pennellii	Sopen11g007150	0.260858	0.199003	256.012	1.73825	1.42986e-20	256.012		AT5G47540	Putative MO25-like protein At5g47540
OG0001307	S. pennellii	Sopen11g026320	1.99031	6.50875e-06	31.2461	0.550475	0.300516	31.2461		AT5G22860	Prolylcarboxypeptidase-like protein
OG0001358	S. pennellii	Sopen01g047280	1.39447	0.00434191	12.7534	0.142196	0.823001	12.7534		AT1G76870	Transcription factor
OG0001358	S. pennellii	Sopen01g047280	1.39447	0.00434191	12.7534	0.142196	0.823001	12.7534		AT1G21200	F16F4.11 protein
OG0001369	S. pennellii	Sopen11g021140	0.18327	0.690177	5.46055	-1.54088	0.0324271	5.46055		AT5G12920	Transducin_WD40 repeat-like superfamily protein
OG0001372	S. pennellii	Sopen03g014380	0.262814	0.606745	9.47662	0.135088	0.821809	9.47662
OG0001383	S. pennellii	Sopen12g002540	-0.168231	0.728556	5.22931	-0.799864	0.250149	5.22931		AT2G26695	At2g26695
OG0001426	S. pennellii	Sopen08g030200	1.00366	0.000158009	1112.66	1.65876	2.90293e-10	1112.66		AT1G64200	V-type proton ATPase subunit E3
OG0001426	S. pennellii	Sopen08g030200	1.00366	0.000158009	1112.66	1.65876	2.90293e-10	1112.66		AT4G11150	V-type proton ATPase subunit E1
OG0001426	S. pennellii	Sopen08g030200	1.00366	0.000158009	1112.66	1.65876	2.90293e-10	1112.66		AT3G08560	V-type proton ATPase subunit E2
OG0001448	S. pennellii	Sopen03g020310	0.0211926	0.964567	13.3477	-1.3882	0.0023472	13.3477	Integrase catalytic domain-containing protein	AT1G14970	O-fucosyltransferase 4
OG0001448	S. pennellii	Sopen03g020310	0.0211926	0.964567	13.3477	-1.3882	0.0023472	13.3477		AT2G01480	Protein ESMERALDA 1
OG0001448	S. pennellii	Sopen03g020310	0.0211926	0.964567	13.3477	-1.3882	0.0023472	13.3477		AT1G35510	O-fucosyltransferase 9
OG0001458	S. pennellii	Sopen03g035700	-0.158615	0.528104	73.5648	-0.352945	0.199356	73.5648		AT5G32440	Ubiquitin system component Cue protein
OG0001458	S. pennellii	Sopen06g013960	-0.0175683	0.9537	91.6907	-0.382587	0.0258163	91.6907		AT5G32440	Ubiquitin system component Cue protein
OG0001525	S. pennellii	Sopen02g034630	0.208542	0.391028	141.129	-0.828462	0.000656649	141.129		AT2G23760	BEL1-like homeodomain protein 4
OG0001525	S. pennellii	Sopen02g034630	0.208542	0.391028	141.129	-0.828462	0.000656649	141.129		AT4G36870	BEL1-like homeodomain protein 2
OG0001544	S. pennellii	Sopen04g003920	0.116891	0.489818	637.755	0.800658	2.45782e-08	637.755		AT5G56350	Pyruvate kinase
OG0001544	S. pennellii	Sopen04g003920	0.116891	0.489818	637.755	0.800658	2.45782e-08	637.755		AT4G26390	Probable pyruvate kinase, cytosolic isozyme
OG0001544	S. pennellii	Sopen04g003920	0.116891	0.489818	637.755	0.800658	2.45782e-08	637.755		AT5G63680	Pyruvate kinase
OG0001544	S. pennellii	Sopen04g003920	0.116891	0.489818	637.755	0.800658	2.45782e-08	637.755		AT5G08570	Pyruvate kinase
OG0001544	S. pennellii	Sopen01g017320	1.02079	9.38564e-05	186.827	1.03915	2.35845e-05	186.827		AT5G56350	Pyruvate kinase
OG0001544	S. pennellii	Sopen01g017320	1.02079	9.38564e-05	186.827	1.03915	2.35845e-05	186.827		AT4G26390	Probable pyruvate kinase, cytosolic isozyme
OG0001544	S. pennellii	Sopen01g017320	1.02079	9.38564e-05	186.827	1.03915	2.35845e-05	186.827		AT5G63680	Pyruvate kinase
OG0001544	S. pennellii	Sopen01g017320	1.02079	9.38564e-05	186.827	1.03915	2.35845e-05	186.827		AT5G08570	Pyruvate kinase
OG0001547	S. pennellii	Sopen01g043340	0.245164	0.207101	654.334	0.0486352	0.834713	654.334		AT5G27770	Large ribosomal subunit protein eL22y
OG0001547	S. pennellii	Sopen01g043340	0.245164	0.207101	654.334	0.0486352	0.834713	654.334		AT3G05560	Large ribosomal subunit protein eL22z
OG0001563	S. pennellii	Sopen02g019880	0.282911	0.323262	54.8769	0.543506	0.104245	54.8769		AT5G46290	3-oxoacyl-[acyl-carrier-protein] synthase I, chloroplastic
OG0001579	S. pennellii	Sopen05g023810	0.46332	0.0490912	32.5217	0.610216	0.449362	32.5217
OG0001580	S. pennellii	Sopen03g039810	1.82704	7.50883e-13	221.717	3.22724	3.80574e-39	221.717		AT3G16340	ABC transporter G family member 29
OG0001580	S. pennellii	Sopen03g039810	1.82704	7.50883e-13	221.717	3.22724	3.80574e-39	221.717		AT1G59870	ABC transporter G family member 36
OG0001580	S. pennellii	Sopen03g039810	1.82704	7.50883e-13	221.717	3.22724	3.80574e-39	221.717		AT1G15210	ABC transporter G family member 35
OG0001611	S. pennellii	Sopen05g006790	0.197166	0.702425	9.34687	7.29073	9.94488e-11	9.34687		AT5G15800	Developmental protein SEPALLATA 1
OG0001611	S. pennellii	Sopen05g006790	0.197166	0.702425	9.34687	7.29073	9.94488e-11	9.34687		AT3G02310	Developmental protein SEPALLATA 2
OG0001636	S. pennellii	Sopen06g033850	0.896887	0.0108816	167.183	1.8526	3.04689e-07	167.183		AT3G51630	Probable serine_threonine-protein kinase WNK5
OG0001636	S. pennellii	Sopen06g033850	0.896887	0.0108816	167.183	1.8526	3.04689e-07	167.183		AT5G58350	Probable serine_threonine-protein kinase WNK4
OG0001698	S. pennellii	Sopen03g005210	-0.587202	0.153141	8.98329	-2.78927	0.000239956	8.98329
OG0001700	S. pennellii	Sopen01g005170	-0.0594456	0.918328	27.5337	-3.19808	2.24883e-06	27.5337
OG0001705	S. pennellii	Sopen06g007430	-0.1874	0.572405	21.3862	0	1	21.3862		AT1G07990	At1g07990_T6D22_5
OG0001705	S. pennellii	Sopen06g007430	-0.1874	0.572405	21.3862	0	1	21.3862		AT1G08005
OG0001705	S. pennellii	Sopen06g007430	-0.1874	0.572405	21.3862	0	1	21.3862		AT3G45190	SIT4 phosphatase-associated family protein
OG0001721	S. pennellii	Sopen07g004960	-1.42366	0.00182985	215.655	-2.85817	2.2123e-08	215.655		ATCG00270	Photosystem II D2 protein
OG0001767	S. pennellii	Sopen01g006430	-0.798193	0.000790198	87.2581	0.251294	0.290781	87.2581		AT5G15080
OG0001767	S. pennellii	Sopen01g006430	-0.798193	0.000790198	87.2581	0.251294	0.290781	87.2581		AT3G28690	Serine_threonine-protein kinase PBL36
OG0001815	S. pennellii	Sopen11g010740	0.00450731	0.999043	13.3583	-1.81167	0.00404133	13.3583		AT1G29120	AT1G29120 protein
OG0001837	S. pennellii	Sopen02g035500	-0.0407598	0.947421	7.14415	1.52043	0.00385945	7.14415
OG0001850	S. pennellii	Sopen05g015180	0.483303	0.0742909	49.3496	1.26651	5.26211e-07	49.3496		AT3G24440	VIN3-like protein 1
OG0001865	S. pennellii	Sopen05g014790	-0.100852	0.825105	11.6238	-1.86481	0.00147647	11.6238		AT3G46500	2-oxoglutarate (2OG) and Fe(II)-dependent oxygenase superfamily protein
OG0001865	S. pennellii	Sopen05g014790	-0.100852	0.825105	11.6238	-1.86481	0.00147647	11.6238		AT3G46480	2-oxoglutarate (2OG) and Fe(II)-dependent oxygenase superfamily protein
OG0001865	S. pennellii	Sopen05g014790	-0.100852	0.825105	11.6238	-1.86481	0.00147647	11.6238		AT3G46490	2-oxoglutarate (2OG) and Fe(II)-dependent oxygenase superfamily protein
OG0001865	S. pennellii	Sopen05g014790	-0.100852	0.825105	11.6238	-1.86481	0.00147647	11.6238	Aminotransferase-like plant mobile domain-containing protein	AT1G35190	2-oxoglutarate (2OG) and Fe(II)-dependent oxygenase superfamily protein
OG0001886	S. pennellii	Sopen01g048920	-0.286086	0.186733	47.0003	-1.38283	7.60441e-07	47.0003		AT4G33700	DUF21 domain-containing protein At4g33700
OG0001886	S. pennellii	Sopen01g048920	-0.286086	0.186733	47.0003	-1.38283	7.60441e-07	47.0003		AT2G14520	DUF21 domain-containing protein At2g14520
OG0001913	S. pennellii	Sopen03g011440	0.461711	0.066545	279.673	1.20258	8.89433e-07	279.673		AT3G58510
OG0001913	S. pennellii	Sopen03g011440	0.461711	0.066545	279.673	1.20258	8.89433e-07	279.673		AT2G42520	DEAD-box ATP-dependent RNA helicase 37
OG0001913	S. pennellii	Sopen01g001970	-0.0904311	0.707298	97.4876	0.894083	5.61712e-06	97.4876		AT3G58510
OG0001913	S. pennellii	Sopen01g001970	-0.0904311	0.707298	97.4876	0.894083	5.61712e-06	97.4876		AT2G42520	DEAD-box ATP-dependent RNA helicase 37
OG0001940	S. pennellii	Sopen08g027560	-0.827469	0.0672069	10.9777	0.192849	0.69579	10.9777		AT2G45190	Axial regulator YABBY 1
OG0001960	S. pennellii	Sopen01g035760	-0.787388	0.0621015	6.00168	-3.23222	0.000750987	6.00168		AT3G43415	F-box_LRR protein
OG0001983	S. pennellii	Sopen12g020620	-0.748878	0.0900943	6.27721	0.309559	0.673964	6.27721
OG0001983	S. pennellii	Sopen02g003610	-0.274829	0.505654	8.42735	0.164064	0.822983	8.42735
OG0002011	S. pennellii	Sopen11g004550	0.413816	0.0472713	363.173	1.08477	3.793e-08	363.173		AT1G65540	Mitochondrial proton_calcium exchanger protein
OG0002011	S. pennellii	Sopen11g004550	0.413816	0.0472713	363.173	1.08477	3.793e-08	363.173		AT3G59820
OG0002016	S. pennellii	Sopen09g003080	-0.157275	0.720307	14.7953	1.05031	0.0133321	14.7953		AT5G03420	Protein PTST homolog 3, chloroplastic
OG0002031	S. pennellii	Sopen04g020890	-0.405491	0.388013	12.0715	-1.54	0.0289052	12.0715		AT4G28490	Receptor-like protein kinase 5
OG0002031	S. pennellii	Sopen04g020890	-0.405491	0.388013	12.0715	-1.54	0.0289052	12.0715		AT4G28650	MDIS1-interacting receptor like kinase 1
OG0002031	S. pennellii	Sopen04g020890	-0.405491	0.388013	12.0715	-1.54	0.0289052	12.0715		AT1G08590	Leucine-rich repeat receptor-like protein kinase PXL1
OG0002051	S. pennellii	Sopen09g034150	0.0980252	0.748022	90.3594	-0.79033	0.00803113	90.3594		AT3G23990	Chaperonin CPN60, mitochondrial
OG0002051	S. pennellii	Sopen09g034150	0.0980252	0.748022	90.3594	-0.79033	0.00803113	90.3594		AT2G33210	Chaperonin CPN60-like 1, mitochondrial
OG0002073	S. pennellii	Sopen10g023960	-1.05708	0.0195364	101.998	-1.61526	0.00461415	101.998		AT2G21340	Protein DETOXIFICATION 46, chloroplastic
OG0002073	S. pennellii	Sopen10g023960	-1.05708	0.0195364	101.998	-1.61526	0.00461415	101.998		AT4G39030	Protein DETOXIFICATION 47, chloroplastic
OG0002092	S. pennellii	Sopen07g011860	0.0213238	0.928221	150.871	0.512762	0.00156817	150.871		AT3G24360	3-hydroxyisobutyryl-CoA hydrolase-like protein 4, mitochondrial
OG0002092	S. pennellii	Sopen07g011860	0.0213238	0.928221	150.871	0.512762	0.00156817	150.871		AT4G13360	3-hydroxyisobutyryl-CoA hydrolase-like protein 3, mitochondrial
OG0002163	S. pennellii	Sopen12g015500	-0.550362	0.011183	63.6719	-1.5567	4.6501e-09	63.6719		AT1G67310	Calmodulin-binding transcription activator 4
OG0002206	S. pennellii	Sopen06g011450	-0.550114	0.218741	11.8607	-5.37075	1.08557e-06	11.8607	Retrovirus-related Pol polyprotein from transposon TNT 1-94	AT5G52020	Ethylene-responsive transcription factor ERF025
OG0002206	S. pennellii	Sopen06g011450	-0.550114	0.218741	11.8607	-5.37075	1.08557e-06	11.8607	Retrovirus-related Pol polyprotein from transposon TNT 1-94	AT1G12630	Ethylene-responsive transcription factor ERF027
OG0002234	S. pennellii	Sopen10g028250	2.51934	0.00460382	96.216	10.5646	1.04314e-21	96.216		AT3G11710	Lysine--tRNA ligase, cytoplasmic
OG0002264	S. pennellii	Sopen06g029580	0.0520455	0.908332	11.0698	0.232661	0.688465	11.0698		AT4G12850	Far-red impaired responsive (FAR1) family protein
OG0002264	S. pennellii	Sopen06g029580	0.0520455	0.908332	11.0698	0.232661	0.688465	11.0698		AT2G43280	Far-red impaired responsive (FAR1) family protein
OG0002309	S. pennellii	Sopen08g019010	-1.8924	0.00126848	6.49164	-4.65038	1.09391e-05	6.49164		AT4G32980	Homeobox protein ATH1
OG0002332	S. pennellii	Sopen09g026450	-1.33414	0.00101878	20.6123	-0.957839	0.220426	20.6123
OG0002332	S. pennellii	Sopen07g014960	-1.31587	0.00188986	13.8531	-0.0646836	0.946823	13.8531
OG0002332	S. pennellii	Sopen11g024470	-1.54304	8.29642e-05	22.1747	0.541543	0.492924	22.1747
OG0002332	S. pennellii	Sopen07g014970	-1.22775	0.00418142	16.2992	-0.0651039	0.946549	16.2992
OG0002426	S. pennellii	Sopen11g023540	-0.23457	0.564859	13.8133	-0.372797	0.616935	13.8133		AT5G12950	Proline-tRNA ligase (DUF1680)
OG0002426	S. pennellii	Sopen11g023540	-0.23457	0.564859	13.8133	-0.372797	0.616935	13.8133	Ubiquitin-like protease family profile domain-containing protein	AT5G12960	Proline-tRNA ligase (DUF1680)
OG0002432	S. pennellii	Sopen01g034890	0.894234	0.0248486	27.8931	3.87344	4.8045e-19	27.8931		AT5G13790	Agamous-like MADS-box protein AGL15
OG0002483	S. pennellii	Sopen11g006770	-0.0626232	0.823942	150.717	-1.0946	1.85963e-05	150.717	Ubiquitin-like protease family profile domain-containing protein	AT3G03250	UTP--glucose-1-phosphate uridylyltransferase 2
OG0002483	S. pennellii	Sopen11g006770	-0.0626232	0.823942	150.717	-1.0946	1.85963e-05	150.717	Ubiquitin-like protease family profile domain-containing protein	AT5G17310	UTP--glucose-1-phosphate uridylyltransferase 1
OG0002537	S. pennellii	Sopen10g006840	-0.501872	0.258754	8.78956	-1.4101	0.0361225	8.78956
OG0002544	S. pennellii	Sopen06g015430	0.0989163	0.724868	83.9822	1.64091	7.90555e-11	83.9822		AT1G06890	UDP-xylose transporter 3
OG0002544	S. pennellii	Sopen06g015430	0.0989163	0.724868	83.9822	1.64091	7.90555e-11	83.9822		AT2G30460	UDP-xylose transporter 2
OG0002566	S. pennellii	Sopen10g003530	1.23204	2.20486e-06	37.4381	0.919788	0.00488063	37.4381		AT1G53660	Probable sugar phosphate_phosphate translocator At1g53660
OG0002566	S. pennellii	Sopen10g003530	1.23204	2.20486e-06	37.4381	0.919788	0.00488063	37.4381		AT3G14410	Probable sugar phosphate_phosphate translocator At3g14410
OG0002605	S. pennellii	Sopen06g002240	0.871257	2.62239e-05	612.927	2.5553	1.99407e-37	612.927		AT2G30110	Ubiquitin-activating enzyme E1 1
OG0002605	S. pennellii	Sopen06g002240	0.871257	2.62239e-05	612.927	2.5553	1.99407e-37	612.927		AT5G06460	Ubiquitin-activating enzyme E1 2
OG0002625	S. pennellii	Sopen03g022690	1.33589	0.000173191	41.4607	0.425709	0.275582	41.4607		AT5G53500	Similarity to unknown protein
OG0002625	S. pennellii	Sopen03g022690	1.33589	0.000173191	41.4607	0.425709	0.275582	41.4607		AT5G24320	Transducin_WD40 repeat-like superfamily protein
OG0002627	S. pennellii	Sopen01g042120	-0.0735445	0.811971	62.6918	-2.73475	2.14171e-16	62.6918		AT1G54730	Sugar transporter ERD6-like 5
OG0002632	S. pennellii	Sopen04g026700	0.688022	0.00829998	91.6976	2.2965	1.32622e-21	91.6976		AT1G48880	Protein trichome berefringence-like 7
OG0002648	S. pennellii	Sopen06g020540	0.0471092	0.790793	347.191	-0.89434	9.91577e-10	347.191		AT4G17390	Large ribosomal subunit protein eL15y
OG0002648	S. pennellii	Sopen06g020540	0.0471092	0.790793	347.191	-0.89434	9.91577e-10	347.191		AT4G16720	Large ribosomal subunit protein eL15z
OG0002654	S. pennellii	Sopen12g034420	-1.4321	0.0326338	37.2841	-3.1522	0.00299401	37.2841		AT5G12180	Calcium-dependent protein kinase 17
OG0002654	S. pennellii	Sopen12g034420	-1.4321	0.0326338	37.2841	-3.1522	0.00299401	37.2841		AT5G19360	Calcium-dependent protein kinase 34
OG0002674	S. pennellii	Sopen11g024840	-0.165327	0.472491	101.624	-0.0161922	0.950862	101.624		AT3G57090	Mitochondrial fission 1 protein A
OG0002691	S. pennellii	Sopen12g007190	-0.132244	0.786612	8.27968	-0.666846	0.29437	8.27968		AT1G53120	At1g53120
OG0002701	S. pennellii	Sopen05g003160	0.0689231	0.845083	40.7508	0.790957	0.00856731	40.7508		AT1G14340	RNA-binding (RRM_RBD_RNP motifs) family protein
OG0002701	S. pennellii	Sopen05g003160	0.0689231	0.845083	40.7508	0.790957	0.00856731	40.7508		AT3G01210	RNA-binding (RRM_RBD_RNP motifs) family protein
OG0002701	S. pennellii	Sopen02g016530	0.412904	0.0841808	36.7223	-0.962241	0.000644193	36.7223		AT1G14340	RNA-binding (RRM_RBD_RNP motifs) family protein
OG0002701	S. pennellii	Sopen02g016530	0.412904	0.0841808	36.7223	-0.962241	0.000644193	36.7223		AT3G01210	RNA-binding (RRM_RBD_RNP motifs) family protein
OG0002705	S. pennellii	Sopen06g018370	0.534854	0.075003	60.2311	1.15938	2.67833e-05	60.2311		AT2G43430	Hydroxyacylglutathione hydrolase 1, mitochondrial
OG0002705	S. pennellii	Sopen06g018370	0.534854	0.075003	60.2311	1.15938	2.67833e-05	60.2311		AT2G31350	Hydroxyacylglutathione hydrolase 2, mitochondrial
OG0002705	S. pennellii	Sopen06g018370	0.534854	0.075003	60.2311	1.15938	2.67833e-05	60.2311		AT1G06130	Probable hydroxyacylglutathione hydrolase 2, chloroplastic
OG0002742	S. pennellii	Sopen02g027460	0.160216	0.571058	42.716	0.789394	0.00103412	42.716		AT4G16444	Protein GET1
OG0002770	S. pennellii	Sopen08g018750	0.535654	0.157636	10.724	1.58911	0.0519245	10.724
OG0002772	S. pennellii	Sopen01g012890	-1.28181	0.00282747	21.8125	-0.862595	0.0278542	21.8125
OG0002772	S. pennellii	Sopen08g008700	0.740494	0.111848	23.3869	5.93405	3.00546e-13	23.3869
OG0002772	S. pennellii	Sopen10g015640	-0.138832	0.792552	5.30136	-1.14328	0.0537271	5.30136
OG0002776	S. pennellii	Sopen02g034070	0.0297928	0.942861	26.9674	0.874647	0.00609241	26.9674		AT5G15730	Calcium_calmodulin-regulated receptor-like kinase 2
OG0002792	S. pennellii	Sopen07g021880	-0.874844	0.00476849	41.4496	-0.581314	0.111119	41.4496		AT5G20730	Auxin response factor 7
OG0002792	S. pennellii	Sopen07g021880	-0.874844	0.00476849	41.4496	-0.581314	0.111119	41.4496		AT1G19220	Auxin response factor 19
OG0002841	S. pennellii	Sopen03g036990	0.636949	0.0925412	14.0013	0.420961	0.400926	14.0013		AT5G51050	Calcium-dependent mitochondrial ATP-magnesium_phosphate carrier protein 2
OG0002841	S. pennellii	Sopen03g036990	0.636949	0.0925412	14.0013	0.420961	0.400926	14.0013		AT5G07320	Calcium-dependent mitochondrial ATP-magnesium_phosphate carrier protein 3
OG0002841	S. pennellii	Sopen03g036990	0.636949	0.0925412	14.0013	0.420961	0.400926	14.0013		AT5G61810	Calcium-dependent mitochondrial ATP-magnesium_phosphate carrier protein 1
OG0002863	S. pennellii	Sopen01g048430	1.21621	5.38206e-05	85.7871	2.30402	3.20758e-15	85.7871		AT4G33650	Dynamin-related protein 3A
OG0002863	S. pennellii	Sopen01g048430	1.21621	5.38206e-05	85.7871	2.30402	3.20758e-15	85.7871		AT2G14120	Dynamin-related protein 3B
OG0002880	S. pennellii	Sopen10g013370	-0.0764346	0.858674	9.62286	-1.28702	0.0231588	9.62286		AT5G12380	Annexin D8
OG0002883	S. pennellii	Sopen04g013830	-0.794644	0.0864473	36.7218	-0.232948	0.552487	36.7218		AT1G23820	Spermidine synthase 1
OG0002883	S. pennellii	Sopen04g013830	-0.794644	0.0864473	36.7218	-0.232948	0.552487	36.7218		AT1G70310	Spermidine synthase 2
OG0002911	S. pennellii	Sopen10g031500	-0.115963	0.795951	16.9344	-0.515427	0.376436	16.9344		AT5G07050	WAT1-related protein At5g07050
OG0002953	S. pennellii	Sopen08g003250	0.0289075	0.952462	21.9837	0.488472	0.152222	21.9837		AT4G16745	Exostosin family protein
OG0002991	S. pennellii	Sopen01g043880	0.173908	0.527199	54.0155	-0.858583	0.00560219	54.0155		AT4G16155	Dihydrolipoyl dehydrogenase 2, chloroplastic
OG0002991	S. pennellii	Sopen01g043880	0.173908	0.527199	54.0155	-0.858583	0.00560219	54.0155		AT3G16950	Dihydrolipoyl dehydrogenase 1, chloroplastic
OG0003030	S. pennellii	Sopen01g030520	-0.260982	0.384814	34.9584	1.86045	0.0341557	34.9584		AT3G54500	Protein LNK2
OG0003064	S. pennellii	Sopen08g024080	-0.105334	0.811327	8.45754	0.127549	0.841141	8.45754		AT4G19185	WAT1-related protein At4g19185
OG0003064	S. pennellii	Sopen08g024080	-0.105334	0.811327	8.45754	0.127549	0.841141	8.45754		AT3G45870	WAT1-related protein At3g45870
OG0003084	S. pennellii	Sopen04g030970	1.10556	0.000635612	84.8928	3.28536	1.18558e-23	84.8928		AT4G21366
OG0003172	S. pennellii	Sopen04g007600	1.25117	0.0532264	43.7211	7.43728	1.72132e-22	43.7211		AT3G07970	Polygalacturonase QRT2
OG0003172	S. pennellii	Sopen04g007600	1.25117	0.0532264	43.7211	7.43728	1.72132e-22	43.7211		AT2G41850	Polygalacturonase ADPG2
OG0003183	S. pennellii	Sopen12g009610	-0.364538	0.104662	88.9275	0.929111	8.53371e-07	88.9275		AT5G16290	Acetolactate synthase small subunit 2, chloroplastic
OG0003183	S. pennellii	Sopen12g009610	-0.364538	0.104662	88.9275	0.929111	8.53371e-07	88.9275		AT2G31810	Acetolactate synthase small subunit 1, chloroplastic
OG0003206	S. pennellii	Sopen08g003800	-0.543428	0.189324	78.2869	-1.84918	5.32594e-05	78.2869		AT1G12740	Cytochrome P450, family 87, subfamily A, polypeptide 2
OG0003212	S. pennellii	Sopen04g007000	-0.272747	0.266611	77.4608	-1.13403	1.4838e-05	77.4608		AT3G49500	RNA-dependent RNA polymerase 6
OG0003250	S. pennellii	Sopen08g025640	-3.0582	3.43497e-10	26.332	-5.53639	3.633e-08	26.332		AT1G32540	Protein LOL1
OG0003252	S. pennellii	Sopen09g007340	0.100033	0.693994	62.0026	-0.16028	0.602463	62.0026		AT3G08980	Mitochondrial inner membrane protease subunit 2
OG0003265	S. pennellii	Sopen06g031340	1.15672	3.53934e-05	94.9273	2.30385	1.29192e-17	94.9273		AT5G60790	ABC transporter F family member 1
OG0003277	S. pennellii	Sopen02g014460	-0.965388	0.067902	13.2167	-3.34223	0.000287512	13.2167	Cytochrome P450, family 87, subfamily A, polypeptide 2
OG0003291	S. pennellii	Sopen02g012400	-0.261277	0.372632	40.0776	-0.9876	0.00390779	40.0776
OG0003304	S. pennellii	Sopen11g027460	-0.477489	0.0939	31.428	-2.1068	1.18725e-09	31.428		AT3G44290	NAC domain-containing protein 60
OG0003304	S. pennellii	Sopen11g027460	-0.477489	0.0939	31.428	-2.1068	1.18725e-09	31.428		AT2G27300	NAC domain-containing protein 40
OG0003309	S. pennellii	Sopen01g038350	0.0853468	0.782996	107.991	1.09241	8.04479e-05	107.991		AT4G20440	Small nuclear ribonucleoprotein-associated protein
OG0003309	S. pennellii	Sopen01g038350	0.0853468	0.782996	107.991	1.09241	8.04479e-05	107.991		AT5G44500	Small nuclear ribonucleoprotein-associated protein
OG0003351	S. pennellii	Sopen01g003980	0.466266	0.0402737	119.829	1.39746	8.09273e-12	119.829		AT4G21090	Adrenodoxin-like protein 2, mitochondrial
OG0003351	S. pennellii	Sopen01g003980	0.466266	0.0402737	119.829	1.39746	8.09273e-12	119.829		AT4G05450	Adrenodoxin-like protein 1, mitochondrial
OG0003352	S. pennellii	Sopen01g053140	1.49522	0.000363743	204.191	2.50145	4.97253e-09	204.191		AT2G18420	Gibberellin-regulated protein 11
OG0003352	S. pennellii	Sopen01g053140	1.49522	0.000363743	204.191	2.50145	4.97253e-09	204.191		AT1G75750	Gibberellin-regulated protein 1
OG0003369	S. pennellii	Sopen03g039720	-1.96299	0.000533168	9.52802	-5.00962	3.27662e-06	9.52802		AT5G25830	GATA transcription factor 12
OG0003369	S. pennellii	Sopen03g039720	-1.96299	0.000533168	9.52802	-5.00962	3.27662e-06	9.52802		AT4G32890	GATA transcription factor 9
OG0003390	S. pennellii	Sopen03g040720	-0.494595	0.227534	47.4476	-6.23061	1.12384e-08	47.4476		AT5G48490	At5g48490
OG0003390	S. pennellii	Sopen03g040720	-0.494595	0.227534	47.4476	-6.23061	1.12384e-08	47.4476		AT5G48485	Putative lipid-transfer protein DIR1
OG0003396	S. pennellii	Sopen10g029250	0.116793	0.516987	1354.28	-0.139863	0.427085	1354.28		AT3G11940	Small ribosomal subunit protein uS7y
OG0003396	S. pennellii	Sopen10g029250	0.116793	0.516987	1354.28	-0.139863	0.427085	1354.28		AT2G37270	Small ribosomal subunit protein uS7z
OG0003428	S. pennellii	Sopen01g053910	-0.267476	0.55447	5.05363	-1.40053	0.049572	5.05363		AT5G40820	Serine_threonine-protein kinase ATR
OG0003457	S. pennellii	Sopen05g003850	-0.0702587	0.883918	14.0238	0.604915	0.152642	14.0238		AT5G56710	Large ribosomal subunit protein eL31x
OG0003457	S. pennellii	Sopen05g003850	-0.0702587	0.883918	14.0238	0.604915	0.152642	14.0238		AT4G26230	Large ribosomal subunit protein eL31y
OG0003457	S. pennellii	Sopen05g003850	-0.0702587	0.883918	14.0238	0.604915	0.152642	14.0238		AT2G19740	Large ribosomal subunit protein eL31z
OG0003468	S. pennellii	Sopen03g014250	0.862556	5.09182e-12	242.806	-0.157904	0.305872	242.806		AT5G15540	Sister chromatid cohesion protein SCC2
OG0003524	S. pennellii	Sopen02g018520	0.784583	6.09244e-06	188.706	1.67743	1.47615e-26	188.706		AT5G45130	Ras-related protein RABF2a
OG0003524	S. pennellii	Sopen02g018520	0.784583	6.09244e-06	188.706	1.67743	1.47615e-26	188.706		AT4G19640	Ras-related protein RABF2b
OG0003556	S. pennellii	Sopen10g002700	-1.07168	0.00180633	37.3583	-0.259261	0.451124	37.3583		AT3G48470	Embryo defective 2423
OG0003597	S. pennellii	Sopen04g003250	-0.326271	0.453217	15.8625	1.59762	0.000203148	15.8625		AT2G01830	Histidine kinase 4
OG0003598	S. pennellii	Sopen10g035930	1.09419	2.21956e-05	226.25	2.10994	5.81194e-17	226.25		AT2G29080	ATP-dependent zinc metalloprotease FTSH 3, mitochondrial
OG0003598	S. pennellii	Sopen10g035930	1.09419	2.21956e-05	226.25	2.10994	5.81194e-17	226.25		AT1G07510	ATP-dependent zinc metalloprotease FTSH 10, mitochondrial
OG0003598	S. pennellii	Sopen09g005670	0.464985	0.0236607	146.92	0.865958	4.02925e-06	146.92		AT2G29080	ATP-dependent zinc metalloprotease FTSH 3, mitochondrial
OG0003598	S. pennellii	Sopen09g005670	0.464985	0.0236607	146.92	0.865958	4.02925e-06	146.92		AT1G07510	ATP-dependent zinc metalloprotease FTSH 10, mitochondrial
OG0003623	S. pennellii	Sopen01g028290	-1.78849	0.00295306	12.6203	-2.45504	0.00725172	12.6203	histidine kinase	AT3G06868	Vitellogenin-like protein
OG0003623	S. pennellii	Sopen01g028290	-1.78849	0.00295306	12.6203	-2.45504	0.00725172	12.6203		AT5G49100	Uncharacterized protein At5g49100
OG0003722	S. pennellii	Sopen03g003730	0.608327	0.191147	7.95585	-0.912581	0.148982	7.95585		AT5G52910	Timeless family protein
OG0003723	S. pennellii	Sopen03g015200	-0.598894	0.0599437	27.413	-1.38776	0.000309954	27.413		AT3G52050	5'-3' exonuclease family protein
OG0003735	S. pennellii	Sopen05g008720	-0.776432	0.000996563	73.7233	0.102299	0.680775	73.7233		AT1G13130	At1g13130
OG0003736	S. pennellii	Sopen07g032090	0.64647	0.110609	44.184	3.72046	1.03618e-14	44.184		AT5G54590	Calcium_calmodulin-regulated receptor-like kinase 1
OG0003768	S. pennellii	Sopen06g032710	0.0807448	0.760551	116.718	1.19006	1.35641e-07	116.718		AT2G29060	Scarecrow-like protein 33
OG0003768	S. pennellii	Sopen06g032710	0.0807448	0.760551	116.718	1.19006	1.35641e-07	116.718		AT1G07530	Scarecrow-like protein 14
OG0003792	S. pennellii	Sopen08g003210	-0.468522	0.239835	31.0098	-3.4823	1.37306e-09	31.0098	Retrovirus-related Pol polyprotein from transposon RE1	AT5G47240	Nudix hydrolase 8
OG0003796	S. pennellii	Sopen06g033650	0.0956145	0.670645	84.1557	1.12481	5.18534e-10	84.1557		AT1G20350	Mitochondrial import inner membrane translocase subunit TIM17-1
OG0003796	S. pennellii	Sopen06g033650	0.0956145	0.670645	84.1557	1.12481	5.18534e-10	84.1557		AT2G37410	Mitochondrial import inner membrane translocase subunit TIM17-2
OG0003837	S. pennellii	g.peak.cl1537	-0.928721	4.73074e-05	627.196	-1.28372	3.98149e-09	627.196		ATMG00270	NADH-ubiquinone oxidoreductase chain 6
OG0003961	S. pennellii	Sopen02g019620	0.0214112	0.971086	8.67363	-3.79057	0.000104393	8.67363		AT4G18290	Potassium channel KAT2
OG0003961	S. pennellii	Sopen02g019620	0.0214112	0.971086	8.67363	-3.79057	0.000104393	8.67363		AT5G46240	Potassium channel KAT1
OG0003988	S. pennellii	Sopen04g029270	-0.404829	0.422255	13.5431	-0.954139	0.0221828	13.5431		AT1G34580	Sugar transport protein 5
OG0003998	S. pennellii	Sopen06g003550	-0.587497	0.161209	44.1542	-2.50425	5.74993e-06	44.1542		AT3G62960	Glutaredoxin-C14
OG0003998	S. pennellii	Sopen06g003550	-0.587497	0.161209	44.1542	-2.50425	5.74993e-06	44.1542		AT2G47880	Glutaredoxin-C13
OG0003998	S. pennellii	Sopen06g003550	-0.587497	0.161209	44.1542	-2.50425	5.74993e-06	44.1542		AT1G06830	Monothiol glutaredoxin-S11
OG0003998	S. pennellii	Sopen06g003550	-0.587497	0.161209	44.1542	-2.50425	5.74993e-06	44.1542		AT2G30540	Monothiol glutaredoxin-S9
OG0004026	S. pennellii	Sopen03g041400	0.259683	0.506429	1015.65	-1.18853	0.00672021	1015.65		AT1G53830	Pectinesterase 2
OG0004026	S. pennellii	Sopen03g041400	0.259683	0.506429	1015.65	-1.18853	0.00672021	1015.65		AT3G14310	Pectinesterase_pectinesterase inhibitor 3
OG0004060	S. pennellii	Sopen06g019120	-1.08429	0.000932212	32.2303	-3.32522	1.35422e-10	32.2303		AT2G30370	EPIDERMAL PATTERNING FACTOR-like protein 6
OG0004060	S. pennellii	Sopen06g019120	-1.08429	0.000932212	32.2303	-3.32522	1.35422e-10	32.2303		AT4G14723	EPIDERMAL PATTERNING FACTOR-like protein 4
OG0004060	S. pennellii	Sopen06g019120	-1.08429	0.000932212	32.2303	-3.32522	1.35422e-10	32.2303		AT3G22820	EPIDERMAL PATTERNING FACTOR-like protein 5
OG0004101	S. pennellii	Sopen09g030410	-1.31233	0.0412709	6.34595	-1.01252	0.107492	6.34595		AT5G26930	GATA transcription factor 23
OG0004101	S. pennellii	Sopen09g030410	-1.31233	0.0412709	6.34595	-1.01252	0.107492	6.34595		AT3G20750	GATA transcription factor 29
OG0004108	S. pennellii	Sopen11g024810	0.602961	0.0482089	41.0001	2.28724	2.42188e-14	41.0001		AT2G26800	Hydroxymethylglutaryl-CoA lyase, mitochondrial
OG0004119	S. pennellii	Sopen09g024710	-0.530274	0.311122	4.41001	2.94376	0.000132738	4.41001		AT3G24750	Uncharacterized protein
OG0004142	S. pennellii	Sopen01g028380	1.80268	0.0172162	16.4667	-0.541934	0.152864	16.4667		AT5G49060	Chaperone protein dnaJ 49
OG0004202	S. pennellii	Sopen09g004040	-0.641899	0.0212446	48.1623	-0.450861	0.178123	48.1623		AT4G21110	AT4g21110_F7J7_50
OG0004208	S. pennellii	Sopen03g041650	-0.166427	0.42984	73.7841	-0.862006	0.000160633	73.7841		AT1G51540	At1g51540
OG0004231	S. pennellii	Sopen02g016330	-0.0481188	0.909795	33.5188	1.03746	0.00506406	33.5188		AT3G29075	Glycine-rich protein
OG0004267	S. pennellii	Sopen06g002280	-0.364164	0.437425	4.98595	-1.73936	0.0281697	4.98595		AT2G30170	Probable protein phosphatase 2C 26
OG0004274	S. pennellii	Sopen08g008890	-0.366606	0.105725	71.1509	-0.690687	0.00646957	71.1509		AT3G05090	AT3g05090_T12H1_5
OG0004288	S. pennellii	Sopen05g033340	-0.141536	0.693865	27.4618	0.213361	0.544617	27.4618		AT1G28060	Protein RDM16
OG0004298	S. pennellii	Sopen06g022270	-0.211106	0.444312	46.3337	-0.592225	0.0583495	46.3337		AT5G57020	Glycylpeptide N-tetradecanoyltransferase 1
OG0004306	S. pennellii	Sopen04g030920	-0.308963	0.412505	9.36885	-2.41891	6.66025e-05	9.36885
OG0004313	S. pennellii	Sopen12g033950	-0.365272	0.151306	34.6191	-1.33904	1.56971e-05	34.6191
OG0004326	S. pennellii	Sopen06g011600	-1.04182	0.0293437	7.29162	-4.81777	5.68767e-06	7.29162
OG0004330	S. pennellii	Sopen04g022620	-0.247111	0.62984	7.65064	-2.48206	0.000146985	7.65064
OG0004344	S. pennellii	Sopen05g009280	-0.137298	0.794721	27.6601	7.01235	3.76674e-12	27.6601
OG0004345	S. pennellii	Sopen09g030510	3.89544	6.17186e-06	180.653	3.38199	0.000211365	180.653
OG0004347	S. pennellii	Sopen11g021220	-1.40435	0.000784443	23.5421	-1.93821	0.00110278	23.5421
OG0004362	S. pennellii	Sopen11g029720	0.0617599	0.825909	76.9073	0.749292	0.000779473	76.9073		AT3G03740	BTB_POZ and MATH domain-containing protein 4
OG0004383	S. pennellii	Sopen07g034000	0.121091	0.811971	6.4079	-2.82537	0.00292001	6.4079		AT5G55970	RING_U-box superfamily protein
OG0004383	S. pennellii	Sopen07g034000	0.121091	0.811971	6.4079	-2.82537	0.00292001	6.4079		AT4G26580	RING_U-box superfamily protein
OG0004384	S. pennellii	Sopen01g052110	-0.157467	0.764293	11.2005	0.812858	0.266403	11.2005	Retrovirus-related Pol polyprotein from transposon TNT 1-94	AT2G21490	Probable dehydrin LEA
OG0004384	S. pennellii	Sopen01g052110	-0.157467	0.764293	11.2005	0.812858	0.266403	11.2005		AT4G39130
OG0004394	S. pennellii	Sopen11g029000	0.111802	0.700614	58.0488	-1.26489	1.74817e-05	58.0488		AT2G16930	50S ribosomal protein L27
OG0004394	S. pennellii	Sopen11g029000	0.111802	0.700614	58.0488	-1.26489	1.74817e-05	58.0488		AT5G15220	AT5g15220_F8M21_110
OG0004404	S. pennellii	Sopen07g031560	0.295361	0.55876	5.35788	0.288041	0.665165	5.35788		AT4G27420	ABC transporter G family member 9
OG0004486	S. pennellii	Sopen06g026090	0.789253	0.00612678	77.4829	2.78756	1.20854e-21	77.4829		AT3G59280	Mitochondrial import inner membrane translocase subunit PAM16 like 2
OG0004507	S. pennellii	Sopen07g012420	-1.38204	3.56572e-09	2338.19	-2.25287	6.99121e-22	2338.19		ATCG00530	Chloroplast envelope membrane protein
OG0004508	S. pennellii	Sopen07g015900	-0.438889	0.157819	27.1569	-1.01715	0.0188005	27.1569		AT4G29510	Protein arginine N-methyltransferase 1.1
OG0004508	S. pennellii	Sopen07g015900	-0.438889	0.157819	27.1569	-1.01715	0.0188005	27.1569		AT2G19670	Probable protein arginine N-methyltransferase 1.2
OG0004508	S. pennellii	Sopen12g003690	-0.0611286	0.89511	26.2087	-0.65665	0.185654	26.2087		AT4G29510	Protein arginine N-methyltransferase 1.1
OG0004508	S. pennellii	Sopen12g003690	-0.0611286	0.89511	26.2087	-0.65665	0.185654	26.2087		AT2G19670	Probable protein arginine N-methyltransferase 1.2
OG0004575	S. pennellii	Sopen01g053490	0.195793	0.302994	115.894	-1.02509	0.14237	115.894		AT1G06380	Ribosomal protein L1p_L10e family
OG0004575	S. pennellii	Sopen01g053490	0.195793	0.302994	115.894	-1.02509	0.14237	115.894		AT3G58660	Ribosomal protein L1p_L10e family
OG0004575	S. pennellii	Sopen01g053490	0.195793	0.302994	115.894	-1.02509	0.14237	115.894		AT2G42650	Ribosomal protein L1p_L10e family
OG0004618	S. pennellii	Sopen08g027870	0.164016	0.435312	123.65	0.699175	0.000101744	123.65		AT4G22740
OG0004639	S. pennellii	Sopen10g024990	-0.559152	0.287835	13.1772	1.18548	0.0124852	13.1772		AT3G58090
OG0004647	S. pennellii	Sopen03g005970	-0.469296	0.0839646	33.7616	0.219636	0.409912	33.7616		AT5G66005	At5g66005
OG0004648	S. pennellii	Sopen11g001470	-0.419725	0.102153	52.4846	-1.07155	0.000303603	52.4846		AT5G63640	TOM1-like protein 5
OG0004663	S. pennellii	Sopen01g052480	-0.519061	0.215421	6.30579	-1.09326	0.166587	6.30579		AT4G31400	Protein CHROMOSOME TRANSMISSION FIDELITY 7
OG0004701	S. pennellii	Sopen05g016370	0.00763798	0.994957	4.65635	-3.80322	0.000308747	4.65635		AT4G29720	Probable polyamine oxidase 5
OG0004720	S. pennellii	Sopen02g026150	-0.89021	0.000485201	50.6176	-0.373	0.117196	50.6176		AT3G02680	Nibrin homolog
OG0004743	S. pennellii	Sopen02g019390	-0.099306	0.839012	10.2019	0.758382	0.106747	10.2019		AT5G06310	Protection of telomeres protein 1b
OG0004786	S. pennellii	Sopen10g002910	0.639678	0.00883299	72.256	1.41345	1.71067e-10	72.256
OG0004827	S. pennellii	Sopen10g035410	0.975589	0.000249916	58.4221	0.647461	0.00273704	58.4221	Cohesion establishment factor 7	AT5G03030	Mitochondrial import inner membrane translocase subunit TIM14-3
OG0004827	S. pennellii	Sopen10g035410	0.975589	0.000249916	58.4221	0.647461	0.00273704	58.4221		AT3G09700	Mitochondrial import inner membrane translocase subunit TIM14-2
OG0004827	S. pennellii	Sopen10g035410	0.975589	0.000249916	58.4221	0.647461	0.00273704	58.4221		AT2G35795	Mitochondrial import inner membrane translocase subunit TIM14-1
OG0004831	S. pennellii	Sopen05g002130	-0.811656	0.010578	39.6137	-1.7317	4.49546e-06	39.6137		AT1G10522	Protein PLASTID REDOX INSENSITIVE 2, chloroplastic
OG0004839	S. pennellii	Sopen12g009740	0.448456	0.0152888	215.042	1.55111	2.13931e-19	215.042		AT2G43790	Mitogen-activated protein kinase 6
OG0004913	S. pennellii	Sopen08g005210	-0.300916	0.433176	21.1953	2.50406	1.61342e-08	21.1953		AT1G05730	FAM136A-like protein (DUF842)
OG0004913	S. pennellii	Sopen08g005210	-0.300916	0.433176	21.1953	2.50406	1.61342e-08	21.1953		AT2G31725	Expressed protein
OG0004921	S. pennellii	Sopen05g034200	-0.287317	0.462155	17.0777	0.268666	0.511155	17.0777		AT3G02750	Probable protein phosphatase 2C 33
OG0004939	S. pennellii	Sopen01g044970	2.21078	2.80505e-16	331.381	3.50737	8.56856e-40	331.381		AT2G02370	At2g02370_T16F16.16
OG0004965	S. pennellii	Sopen01g026940	-0.543679	0.0546515	62.2435	0.489889	0.0627603	62.2435		AT3G06760	Protein DEHYDRATION-INDUCED 19 homolog 4
OG0004965	S. pennellii	Sopen01g026940	-0.543679	0.0546515	62.2435	0.489889	0.0627603	62.2435		AT5G49230	Protein DEHYDRATION-INDUCED 19 homolog 7
OG0005000	S. pennellii	Sopen08g003720	5.19537	1.1078e-21	192.944	2.501	6.2937e-07	192.944		AT1G62980	Expansin-A18
OG0005000	S. pennellii	Sopen08g003720	5.19537	1.1078e-21	192.944	2.501	6.2937e-07	192.944		AT1G12560	Expansin-A7
OG0005008	S. pennellii	Sopen01g054310	0.3618	0.418811	4.75283	0.583582	0.474303	4.75283		AT4G35290	Glutamate receptor 3.2
OG0005008	S. pennellii	Sopen01g054310	0.3618	0.418811	4.75283	0.583582	0.474303	4.75283		AT2G17260	Glutamate receptor 3.1
OG0005009	S. pennellii	Sopen07g002440	1.03297	6.73299e-06	87.4342	1.74599	5.55384e-17	87.4342		AT5G57740	E3 ubiquitin-protein ligase XBAT32
OG0005014	S. pennellii	Sopen11g022570	-0.245	0.428527	32.6576	0.637658	0.0262018	32.6576		AT1G22510	RING-type E3 ubiquitin transferase
OG0005014	S. pennellii	Sopen11g022570	-0.245	0.428527	32.6576	0.637658	0.0262018	32.6576		AT1G72175	E3 ubiquitin-protein ligase RNF170
OG0005040	S. pennellii	Sopen10g022610	-0.640228	0.168728	68.1833	-3.58185	9.35013e-07	68.1833		AT4G34410	Ethylene-responsive transcription factor ERF109
OG0005041	S. pennellii	Sopen07g033540	0.627332	0.0642244	200.639	0.597241	0.089994	200.639		AT3G13110	Serine acetyltransferase 3, mitochondrial
OG0005041	S. pennellii	Sopen07g033540	0.627332	0.0642244	200.639	0.597241	0.089994	200.639		AT1G55920	Serine acetyltransferase 1, chloroplastic
OG0005066	S. pennellii	Sopen11g028630	0.10607	0.64025	109.152	1.45334	6.03942e-14	109.152		AT2G26140	ATP-dependent zinc metalloprotease FTSH 4, mitochondrial
OG0005075	S. pennellii	Sopen07g023160	0.925772	3.25572e-05	196.819	1.74762	2.0712e-16	196.819		AT3G59050	Polyamine oxidase 3
OG0005075	S. pennellii	Sopen07g023160	0.925772	3.25572e-05	196.819	1.74762	2.0712e-16	196.819		AT2G43020	Polyamine oxidase 2
OG0005077	S. pennellii	Sopen02g019170	-0.273574	0.448785	16.2909	-1.01183	0.0282703	16.2909		AT2G01860	Pentatricopeptide repeat-containing protein At2g01860
OG0005119	S. pennellii	Sopen01g053400	-0.0654197	0.900324	18.5179	-1.10174	0.0698202	18.5179		AT4G38650	At4g38650
OG0005129	S. pennellii	Sopen08g026010	-0.330303	0.195879	117.976	0.596617	0.0153889	117.976	ATP-dependent zinc metalloprotease FTSH 4, mitochondrial	AT5G47010	Regulator of nonsense transcripts 1 homolog
OG0005202	S. pennellii	Sopen04g035750	2.59094	2.64987e-06	62.904	1.36306	0.000118885	62.904		AT1G20380	Prolyl endopeptidase
OG0005202	S. pennellii	Sopen04g035750	2.59094	2.64987e-06	62.904	1.36306	0.000118885	62.904		AT1G76140	Prolyl endopeptidase
OG0005226	S. pennellii	Sopen03g022890	-1.52984	5.16879e-08	46.6788	-3.76222	5.78665e-20	46.6788		AT3G49260	Protein IQ-DOMAIN 21
OG0005249	S. pennellii	Sopen06g024190	-0.804528	0.0573111	9.44263	-2.18731	0.000547478	9.44263		AT2G26910	ABC transporter G family member 32
OG0005269	S. pennellii	Sopen08g001190	-0.0838564	0.857736	19.8292	-0.0120099	0.986732	19.8292		AT1G32330	Heat stress transcription factor A-1d
OG0005309	S. pennellii	Sopen07g023590	4.0766	0.000153158	22.4397	4.63684	6.79457e-13	22.4397
OG0005313	S. pennellii	Sopen11g003050	0.0843754	0.742452	127.809	-1.08278	1.58233e-05	127.809
OG0005423	S. pennellii	Sopen02g019000	-0.00706858	0.987386	87.0546	-1.0868	3.76813e-05	87.0546		AT1G16740	50S ribosomal protein L20
OG0005467	S. pennellii	Sopen02g022960	-0.0270893	0.966738	3.68942	-1.22151	0.148974	3.68942		AT4G20970	Transcription factor bHLH162
OG0005529	S. pennellii	Sopen03g040860	0.238353	0.641749	7.54905	5.33265	2.21073e-06	7.54905		AT3G14170	Uncharacterized protein
OG0005545	S. pennellii	Sopen09g017740	-0.287048	0.276708	90.2715	-1.65632	7.42642e-09	90.2715		AT5G51340	Sister chromatid cohesion protein SCC4
OG0005556	S. pennellii	Sopen08g018890	-0.288864	0.300719	86.5296	1.07082	0.000101999	86.5296		AT2G26070	Protein REVERSION-TO-ETHYLENE SENSITIVITY1
OG0005557	S. pennellii	Sopen12g001030	-2.39165	4.58568e-09	30.6822	-4.89135	4.57885e-10	30.6822		AT3G20395	RING_U-box superfamily protein
OG0005568	S. pennellii	Sopen05g026560	0.216728	0.408146	66.7671	1.17241	1.45853e-06	66.7671		AT2G32900	Centromere_kinetochore protein zw10 homolog
OG0005685	S. pennellii	Sopen07g031410	0.0115737	0.983364	11.6526	-0.838429	0.0652121	11.6526		AT4G21705	Pentatricopeptide repeat-containing protein At4g21705, mitochondrial
OG0005787	S. pennellii	Sopen03g024320	-0.232673	0.635074	5.27131	-0.978615	0.185098	5.27131		AT5G07590	At5g07590
OG0005830	S. pennellii	Sopen07g027250	0.0894835	0.828247	41.9182	-2.01393	1.19518e-05	41.9182
OG0005861	S. pennellii	Sopen01g004140	5.428	2.0107e-11	3868.55	2.9327	5.77978e-05	3868.55
OG0005908	S. pennellii	Sopen11g029970	0.164171	0.674044	17.1431	-0.290168	0.552787	17.1431		AT5G51840	At5g51840
OG0005953	S. pennellii	Sopen01g044000	0.202048	0.665072	156.016	2.04194	0.000569945	156.016		AT1G56430	Probable nicotianamine synthase 4
OG0005953	S. pennellii	Sopen01g044000	0.202048	0.665072	156.016	2.04194	0.000569945	156.016		AT1G09240	Nicotianamine synthase 3
OG0005970	S. pennellii	Sopen09g002380	-0.245882	0.473874	14.4821	-2.33473	2.91442e-06	14.4821		AT5G03140	L-type lectin-domain containing receptor kinase VIII.2
OG0005970	S. pennellii	Sopen09g002380	-0.245882	0.473874	14.4821	-2.33473	2.91442e-06	14.4821	Putative zinc finger, CCHC-type	AT3G53380	L-type lectin-domain containing receptor kinase VIII.1
OG0005990	S. pennellii	Sopen12g001950	1.0827	0.000122527	190.006	2.34308	4.28635e-17	190.006		AT5G35690	Uncharacterized protein At5g35690
OG0006004	S. pennellii	Sopen02g004500	0.0781284	0.785317	56.4436	-0.751037	0.0127453	56.4436		AT2G40840	4-alpha-glucanotransferase DPE2
OG0006052	S. pennellii	Sopen04g021280	-0.615482	0.0989803	23.7278	-1.71384	0.000241442	23.7278		AT5G18460	At5g18460
OG0006071	S. pennellii	Sopen09g024070	1.10634	3.14413e-05	269.748	2.27303	3.89266e-18	269.748		AT3G07090	PPPDE putative thiol peptidase family protein
OG0006084	S. pennellii	Sopen02g014720	-0.0319108	0.955546	8.55227	-2.21447	0.00128409	8.55227		AT4G20060	ARM repeat superfamily protein
OG0006122	S. pennellii	Sopen06g021330	-1.96905	0.00283678	7.78761	-0.837521	0.123296	7.78761		AT2G38695	Gag-Pol polyprotein_retrotransposon
OG0006148	S. pennellii	Sopen08g022700	0.28208	0.354187	42.5995	1.24385	1.86607e-05	42.5995	4-alpha-glucanotransferase	AT4G31670	Ubiquitin carboxyl-terminal hydrolase 18
OG0006148	S. pennellii	Sopen08g022700	0.28208	0.354187	42.5995	1.24385	1.86607e-05	42.5995		AT2G24640	Ubiquitin carboxyl-terminal hydrolase 19
OG0006155	S. pennellii	Sopen02g015760	0.0374641	0.928113	134.212	-1.11129	0.00325823	134.212		AT2G33680	Pentatricopeptide repeat-containing protein At2g33680
OG0006165	S. pennellii	Sopen03g039800	0.915336	0.0510938	10.0028	2.56711	2.18255e-07	10.0028	ARM repeat superfamily protein	AT1G79760	Downstream target of AGL15-4
OG0006171	S. pennellii	Sopen09g030550	-1.29967	0.00886626	14.9728	-2.66672	0.000863371	14.9728	Interferon-related developmental regulator N-terminal domain-containing protein	AT3G05980	At3g05980
OG0006180	S. pennellii	Sopen02g019200	-0.242577	0.606357	12.3569	-2.77271	0.0017316	12.3569		AT5G44350	Ethylene-regulated nuclear protein ERT2-like protein
OG0006180	S. pennellii	Sopen02g019200	-0.242577	0.606357	12.3569	-2.77271	0.0017316	12.3569		AT4G20880	Ethylene-regulated transcript 2 (ERT2)
OG0006180	S. pennellii	Sopen02g006550	-0.206188	0.496487	32.3033	0.839263	0.00251379	32.3033		AT5G44350	Ethylene-regulated nuclear protein ERT2-like protein
OG0006180	S. pennellii	Sopen02g006550	-0.206188	0.496487	32.3033	0.839263	0.00251379	32.3033		AT4G20880	Ethylene-regulated transcript 2 (ERT2)
OG0006221	S. pennellii	Sopen07g009620	-1.30781	0.0423398	9.00018	-1.3581	0.00786691	9.00018		AT1G67290	Aldehyde oxidase GLOX1
OG0006221	S. pennellii	Sopen07g009620	-1.30781	0.0423398	9.00018	-1.3581	0.00786691	9.00018		AT5G19580	Glyoxal oxidase-related protein
OG0006227	S. pennellii	Sopen09g034380	-0.198639	0.421457	124.662	-0.054176	0.841801	124.662		AT1G09815	At1g09815
OG0006235	S. pennellii	Sopen04g031200	-0.481739	0.0446294	40.3742	-1.48303	5.10923e-07	40.3742		AT1G59520	CW7
OG0006299	S. pennellii	Sopen08g028190	0.291937	0.354326	102.299	0.306073	0.353818	102.299		AT1G12520	Copper chaperone for superoxide dismutase, chloroplastic_cytosolic
OG0006340	S. pennellii	Sopen01g037250	0.392992	0.147266	99.6429	0.883204	0.000704162	99.6429		AT2G45460	SMAD_FHA domain-containing protein
OG0006389	S. pennellii	Sopen02g016330	-0.0481188	0.909795	33.5188	1.03746	0.00506406	33.5188		AT5G15330	SPX domain-containing protein 4
OG0006398	S. pennellii	Sopen08g021920	-0.0866407	0.849618	462.246	-0.146788	0.779229	462.246		AT4G32650	Potassium channel KAT3
OG0006447	S. pennellii	Sopen02g009090	-0.829924	0.0239072	1073.3	-3.51452	2.37857e-18	1073.3
OG0006467	S. pennellii	g.peak.cl1608	-0.437496	0.299742	8.42334	-3.20853	0.000186403	8.42334
OG0006474	S. pennellii	Sopen05g009250	0.872146	0.0164713	62.1753	2.58731	9.41402e-12	62.1753
OG0006505	S. pennellii	Sopen06g008240	0.674882	0.212966	51.7292	0.61612	0.0071782	51.7292
OG0006505	S. pennellii	Sopen11g021430	-0.0277514	0.961358	171.771	0.290486	0.104272	171.771
OG0006505	S. pennellii	Sopen02g012310	0.315721	0.518061	149.358	0.329144	0.0800931	149.358
OG0006505	S. pennellii	Sopen04g030350	-1.71916	0.0204575	17.1923	1.39942	0.00111298	17.1923
OG0006505	S. pennellii	Sopen03g035450	-0.286475	0.462856	178.124	0.34822	0.0420449	178.124
OG0006505	S. pennellii	Sopen11g018980	0.0316476	0.952483	193.744	0.299168	0.0711617	193.744
OG0006505	S. pennellii	Sopen05g016260	0.226772	0.621388	171.964	0.349475	0.0478482	171.964
OG0006537	S. pennellii	Sopen04g005750	-0.0161457	0.973734	25.7183	0.608235	0.0857045	25.7183		AT2G22120	RING_FYVE_PHD zinc finger superfamily protein
OG0006554	S. pennellii	Sopen03g035980	-0.11459	0.771876	13.3177	-0.928472	0.0685305	13.3177	RNA-directed DNA polymerase	AT5G10970	C2H2 and C2HC zinc fingers superfamily protein
OG0006554	S. pennellii	Sopen03g035980	-0.11459	0.771876	13.3177	-0.928472	0.0685305	13.3177	RNA-directed DNA polymerase	AT5G25160	Zinc finger protein 3
OG0006554	S. pennellii	Sopen03g035980	-0.11459	0.771876	13.3177	-0.928472	0.0685305	13.3177		AT1G80730	Zinc finger protein 1
OG0006598	S. pennellii	Sopen01g038460	1.26295	0.025539	11.6632	0.320145	0.514192	11.6632	Integrase catalytic domain-containing protein	AT1G01690	Putative recombination initiation defects 3
OG0006630	S. pennellii	Sopen06g015390	-2.17946	3.42379e-05	25.1956	-3.62838	1.68317e-07	25.1956	RNA-directed DNA polymerase	AT3G10910	RING-H2 finger protein ATL72
OG0006630	S. pennellii	Sopen06g015390	-2.17946	3.42379e-05	25.1956	-3.62838	1.68317e-07	25.1956		AT5G01880	RING-H2 finger protein ATL74
OG0006680	S. pennellii	Sopen02g017620	-0.500318	0.0849709	55.8253	0.380162	0.184571	55.8253		AT4G22285	Ubiquitin C-terminal hydrolases superfamily protein
OG0006680	S. pennellii	Sopen02g017620	-0.500318	0.0849709	55.8253	0.380162	0.184571	55.8253		AT4G22350	Ubiquitin C-terminal hydrolases superfamily protein
OG0006687	S. pennellii	Sopen11g006940	-0.0352163	0.885349	151.181	0.740841	6.4341e-05	151.181		AT4G12610	Transcription initiation factor IIF subunit alpha
OG0006691	S. pennellii	Sopen06g034150	-0.905578	0.00020128	93.2419	-0.563115	0.0629695	93.2419	Recombination initiation defects 3	AT3G20000	Mitochondrial import receptor subunit TOM40-1
OG0006704	S. pennellii	Sopen02g027150	-0.179777	0.435779	69.1313	0.286558	0.149337	69.1313		AT2G17510	Exosome complex exonuclease RRP44 homolog A
OG0006731	S. pennellii	Sopen01g040080	-0.495382	0.306333	341.009	-4.03985	2.23877e-07	341.009		AT2G46680	Homeobox-leucine zipper protein ATHB-7
OG0006731	S. pennellii	Sopen01g040080	-0.495382	0.306333	341.009	-4.03985	2.23877e-07	341.009		AT3G61890	Homeobox-leucine zipper protein ATHB-12
OG0006743	S. pennellii	Sopen01g037950	-0.272273	0.32325	37.2809	1.2272	1.09975e-06	37.2809		AT2G45500	AAA-type ATPase family protein
OG0006775	S. pennellii	Sopen04g005100	-0.500715	0.00731216	109.726	-0.747658	0.00066232	109.726		AT1G60560	At1g60560_F8A5_10
OG0006791	S. pennellii	Sopen09g005530	-1.16237	0.00027812	17353.4	-2.5706	3.65591e-15	17353.4		AT3G09390	Metallothionein-like protein 2A
OG0006791	S. pennellii	Sopen09g005530	-1.16237	0.00027812	17353.4	-2.5706	3.65591e-15	17353.4		AT5G02380	Metallothionein-like protein 2B
OG0006828	S. pennellii	Sopen04g026510	-0.452728	0.107341	45.5964	0.247369	0.38097	45.5964		AT5G25800	Small RNA degrading nuclease 5
OG0006836	S. pennellii	Sopen07g001980	-1.84171	0.00116314	22.3073	-3.86602	2.8138e-06	22.3073		AT4G30720	FAD_NAD(P)-binding oxidoreductase family protein
OG0006947	S. pennellii	Sopen01g015760	-0.675318	0.0286904	35.4976	-2.16689	1.70895e-08	35.4976		AT5G27740	Replication factor C subunit 3
OG0006947	S. pennellii	Sopen01g010500	-0.382017	0.300925	19.7174	-1.30501	0.0217744	19.7174		AT5G27740	Replication factor C subunit 3
OG0006953	S. pennellii	Sopen08g008190	0.875015	0.0733732	11.6187	-0.0597075	0.935117	11.6187		AT4G21070	Protein BREAST CANCER SUSCEPTIBILITY 1 homolog
OG0006985	S. pennellii	Sopen05g030030	-1.21536	0.0187569	8.13248	-5.70384	1.58445e-07	8.13248		AT5G10250	BTB_POZ domain-containing protein DOT3
OG0006996	S. pennellii	Sopen09g002350	-0.51616	0.239143	11.5201	-1.3182	0.0353248	11.5201		AT3G09730	POLAR LOCALIZATION DURING ASYMMETRIC DIVISION AND protein
OG0007012	S. pennellii	Sopen07g005910	0.749184	9.95396e-05	525.159	2.04124	1.2763e-28	525.159		AT4G31300	Proteasome subunit beta type-6
OG0007016	S. pennellii	Sopen05g007320	-0.0411895	0.93058	13.4581	2.03258	3.94538e-06	13.4581		AT1G69310	Probable WRKY transcription factor 57
OG0007017	S. pennellii	Sopen10g035010	-0.936922	0.0194833	10.705	-1.26585	0.0211342	10.705		AT2G36370	BTB_POZ domain-containing protein FBL11
OG0007028	S. pennellii	Sopen10g032050	-0.413379	0.23226	14.0193	-1.75288	0.000162341	14.0193		AT3G59630	2-(3-amino-3-carboxypropyl)histidine synthase subunit 2
OG0007036	S. pennellii	Sopen11g019810	-0.479256	0.0529226	114.28	-1.21902	3.76077e-06	114.28		AT2G14260	Proline iminopeptidase
OG0007043	S. pennellii	Sopen08g026820	-0.765271	0.0045416	423.699	-1.97903	5.05212e-13	423.699		AT2G39810	E3 ubiquitin-protein ligase HOS1
OG0007112	S. pennellii	Sopen08g029250	0.906384	0.00176108	779.357	2.90435	1.08713e-23	779.357
OG0007114	S. pennellii	Sopen09g027490	-0.0217156	0.974059	11.4487	0.772631	0.187187	11.4487
OG0007137	S. pennellii	Sopen04g021310	-0.602757	0.211256	5.54139	-0.0615824	0.949712	5.54139
OG0007178	S. pennellii	Sopen11g030740	0.110821	0.803748	11.9536	-2.35248	0.00856923	11.9536		AT5G59800	Methyl-CpG-binding domain-containing protein 7
OG0007192	S. pennellii	Sopen01g001800	1.5186	0.00860766	14.3256	4.31674	1.31613e-11	14.3256		AT3G13600	IQ domain-containing protein IQM2
OG0007219	S. pennellii	Sopen02g034020	0.408323	0.115601	59.0764	1.42846	5.58025e-10	59.0764		AT5G38900	Thioredoxin superfamily protein
OG0007237	S. pennellii	Sopen09g031420	-0.232441	0.55537	9.19214	-1.40615	0.0438679	9.19214		AT4G14750	Protein IQ-DOMAIN 19
OG0007269	S. pennellii	Sopen06g008500	0.172971	0.567033	30.2011	0.916348	0.000480094	30.2011		AT4G32060	Calcium uptake protein, mitochondrial
OG0007301	S. pennellii	Sopen04g007190	0.0101355	0.9795	51.9388	1.39495	3.30979e-10	51.9388		AT5G36700	Phosphoglycolate phosphatase 1B, chloroplastic
OG0007301	S. pennellii	Sopen04g007190	0.0101355	0.9795	51.9388	1.39495	3.30979e-10	51.9388		AT5G36700	Phosphoglycolate phosphatase 1A, chloroplastic
OG0007301	S. pennellii	Sopen04g007190	0.0101355	0.9795	51.9388	1.39495	3.30979e-10	51.9388		AT5G47760	Phosphoglycolate phosphatase 2
OG0007336	S. pennellii	Sopen07g023720	-0.533727	0.0870376	30.3825	-1.65668	0.000176334	30.3825		AT2G04235	Uncharacterized protein
OG0007343	S. pennellii	Sopen04g016840	0.0904777	0.810859	124.53	-0.856233	0.0314228	124.53		AT1G23190	Probable phosphoglucomutase, cytoplasmic 1
OG0007343	S. pennellii	Sopen04g016840	0.0904777	0.810859	124.53	-0.856233	0.0314228	124.53		AT1G70730	Probable phosphoglucomutase, cytoplasmic 2
OG0007380	S. pennellii	Sopen04g034180	0.306556	0.18717	292.29	1.69899	2.58283e-14	292.29		AT5G42790	Proteasome subunit alpha type-1-A
OG0007380	S. pennellii	Sopen04g034180	0.306556	0.18717	292.29	1.69899	2.58283e-14	292.29		AT1G47250	Proteasome subunit alpha type-1-B
OG0007418	S. pennellii	Sopen02g020270	-1.05218	0.000478657	41.5196	-3.92252	4.85387e-15	41.5196		AT5G46390	Carboxyl-terminal-processing peptidase 1, chloroplastic
OG0007434	S. pennellii	Sopen11g026350	1.62971	1.12199e-18	165.382	2.08032	1.74635e-36	165.382	Knl1 C-terminal RWD domain-containing protein	AT5G22850	Eukaryotic aspartyl protease family protein
OG0007454	S. pennellii	Sopen08g029670	1.12374	0.0374065	15.5576	4.07705	3.58678e-08	15.5576		AT1G63820	CCT motif family protein
OG0007454	S. pennellii	Sopen08g029670	1.12374	0.0374065	15.5576	4.07705	3.58678e-08	15.5576		AT5G41380	CCT motif family protein
OG0007488	S. pennellii	Sopen02g035580	-1.36646	0.00465663	8.91162	-1.70076	0.0197109	8.91162		AT5G67050	Alpha_beta-Hydrolases superfamily protein
OG0007489	S. pennellii	Sopen06g026770	-0.210017	0.427379	109.525	0.979145	5.1414e-05	109.525		AT5G61140	DExH-box ATP-dependent RNA helicase DExH14
OG0007518	S. pennellii	Sopen01g036640	-0.266071	0.433488	32.9137	0.887506	0.00181406	32.9137		AT3G60590	Cytochrome P450 family protein
OG0007522	S. pennellii	Sopen03g038010	-0.163296	0.686573	12.4905	-2.11226	0.0037751	12.4905		AT4G02750	Pentatricopeptide repeat-containing protein At4g02750
OG0007530	S. pennellii	Sopen11g002500	-0.521184	0.223331	7.46184	0	1	7.46184		AT3G10630	Mannosyltransferase, putative
OG0007530	S. pennellii	Sopen11g002460	-0.719118	0.0883095	7.78926	0.592768	0.465842	7.78926		AT3G10630	Mannosyltransferase, putative
OG0007594	S. pennellii	Sopen04g036200	0.207756	0.373436	83.7878	1.34686	4.29331e-11	83.7878		AT1G20780	U-box domain-containing protein 44
OG0007607	S. pennellii	Sopen02g023790	-0.709861	0.00501882	35.9003	-0.653545	0.0394749	35.9003		AT5G17570	At5g17570
OG0007634	S. pennellii	Sopen06g029600	-1.01706	0.00231275	76.96	-0.529221	0.0915151	76.96		AT4G34215	Probable carbohydrate esterase At4g34215
OG0007637	S. pennellii	Sopen01g003100	-0.790577	0.000124725	92.0003	-0.662443	0.000197515	92.0003		AT3G51270	non-specific serine_threonine protein kinase
OG0007651	S. pennellii	Sopen02g017900	-0.869634	0.0199116	18.5347	-2.60111	2.47101e-06	18.5347	UDP-Glycosyltransferase superfamily protein	AT5G18820	Chaperonin 60 subunit alpha 2, chloroplastic
OG0007654	S. pennellii	Sopen06g033780	-1.09395	2.65248e-11	126.723	-2.16189	3.36187e-30	126.723	Glycosyl transferase family 1 domain-containing protein	AT2G30280	RNA-directed DNA methylation 4
OG0007657	S. pennellii	Sopen09g033640	0.0276977	0.920895	203.327	0.60203	0.00408562	203.327		AT1G79440	Succinate-semialdehyde dehydrogenase, mitochondrial
OG0007667	S. pennellii	Sopen01g035570	0.228972	0.403282	78.2505	0.111337	0.741155	78.2505		AT5G23590	At5g23590
OG0007684	S. pennellii	Sopen07g015700	1.41187	2.25621e-06	307.979	2.61542	3.08404e-19	307.979		AT4G24160	1-acylglycerol-3-phosphate O-acyltransferase
OG0007686	S. pennellii	Sopen01g049180	-0.315879	0.290569	54.6758	0.413091	0.16878	54.6758		AT3G19640	Magnesium transporter MRS2-3
OG0007706	S. pennellii	Sopen11g009380	0.224958	0.332192	67.1415	-0.256972	0.340656	67.1415		AT4G09620	Mitochondrial transcription termination factor family protein
OG0007737	S. pennellii	Sopen01g047530	0.281464	0.42329	42.8144	-1.21325	0.00238293	42.8144		AT2G13820	Non-specific lipid transfer protein GPI-anchored 11
OG0007737	S. pennellii	Sopen01g047530	0.281464	0.42329	42.8144	-1.21325	0.00238293	42.8144		AT5G64080	Non-specific lipid transfer protein GPI-anchored 31
OG0007755	S. pennellii	Sopen03g030440	0.313693	0.257514	645.68	-0.769818	0.00685941	645.68		AT3G48530	SNF1-related protein kinase regulatory subunit gamma-1
OG0007757	S. pennellii	Sopen04g028830	-0.722674	0.0223868	204.721	1.85127	6.629e-09	204.721		AT1G22060	Sporulation-specific protein
OG0007762	S. pennellii	Sopen02g025760	-0.826214	0.119788	6.87049	-4.08274	0.000273834	6.87049		AT1G62360	Homeobox protein SHOOT MERISTEMLESS
OG0007779	S. pennellii	Sopen03g021710	3.75206	0.00076104	10.9343	7.05165	7.64908e-09	10.9343		AT5G24600	At5g24600
OG0007787	S. pennellii	Sopen09g024080	0.658759	0.00571544	92.3726	1.70899	1.19047e-14	92.3726		AT3G07080	At3g07080
OG0007827	S. pennellii	Sopen07g020290	-1.07904	0.00900594	9.65397	-3.33891	9.74774e-06	9.65397
OG0007875	S. pennellii	g.peak.cl1608	-0.437496	0.299742	8.42334	-3.20853	0.000186403	8.42334
OG0007887	S. pennellii	Sopen08g026460	-0.377359	0.354065	13.076	-1.33852	0.0158422	13.076
OG0007912	S. pennellii	g.peak.cl668	1.25234	0.0534498	36.0073	2.53716	3.27015e-14	36.0073
OG0007922	S. pennellii	Sopen06g002320	0.867361	0.0461132	10.856	1.90428	0.0296509	10.856
OG0007941	S. pennellii	Sopen01g003890	0.312175	0.164684	161.685	1.49736	2.34503e-12	161.685		AT5G05780	26S proteasome non-ATPase regulatory subunit 7 homolog A
OG0007941	S. pennellii	Sopen01g003890	0.312175	0.164684	161.685	1.49736	2.34503e-12	161.685		AT3G11270	26S proteasome non-ATPase regulatory subunit 7 homolog B
OG0007965	S. pennellii	Sopen01g037090	0.144957	0.666275	31.3794	-0.535423	0.179983	31.3794		AT1G48050	ATP-dependent DNA helicase 2 subunit KU80
OG0007968	S. pennellii	Sopen08g022550	-0.133167	0.723516	16.9483	-0.76692	0.0813604	16.9483		AT5G10790	Ubiquitin C-terminal hydrolase 22
OG0007971	S. pennellii	Sopen09g004130	1.17089	1.39933e-06	1232.4	3.51811	5.08254e-48	1232.4		AT5G03630	Monodehydroascorbate reductase 2
OG0007971	S. pennellii	Sopen09g004130	1.17089	1.39933e-06	1232.4	3.51811	5.08254e-48	1232.4		AT3G09940	Monodehydroascorbate reductase 3
OG0007971	S. pennellii	Sopen09g004130	1.17089	1.39933e-06	1232.4	3.51811	5.08254e-48	1232.4		AT3G52880	Monodehydroascorbate reductase 1, peroxisomal
OG0008004	S. pennellii	Sopen10g001990	-0.682559	0.00352685	106.719	-0.174557	0.423772	106.719		AT3G13120	Small ribosomal subunit protein uS10c
OG0008056	S. pennellii	Sopen09g006170	-0.0625855	0.842029	59.888	0.637004	0.0135394	59.888		AT1G48530
OG0008056	S. pennellii	Sopen09g006170	-0.0625855	0.842029	59.888	0.637004	0.0135394	59.888		AT3G53970	Probable proteasome inhibitor
OG0008066	S. pennellii	Sopen01g030360	-0.0873514	0.711609	132.569	0.062405	0.814974	132.569		AT2G30410	Tubulin-folding cofactor A
OG0008100	S. pennellii	Sopen03g003510	0.290821	0.390821	18.9485	-0.584811	0.177525	18.9485		AT5G52950	LIM domain protein
OG0008101	S. pennellii	Sopen10g031150	-0.117645	0.717158	2362.68	-1.41319	6.80094e-06	2362.68		AT2G44130	F-box_kelch-repeat protein At2g44130
OG0008101	S. pennellii	Sopen10g031150	-0.117645	0.717158	2362.68	-1.41319	6.80094e-06	2362.68		AT3G59940	F-box_kelch-repeat protein SKIP20
OG0008112	S. pennellii	Sopen07g030370	0.0143712	0.964949	134.038	0.920795	2.44231e-05	134.038		AT3G14750	Protein FLX-like 1
OG0008116	S. pennellii	Sopen04g032490	2.93721	4.87311e-12	83.5658	0.738689	0.0739421	83.5658		AT4G17650	Polyketide cyclase _ dehydrase and lipid transport protein
OG0008201	S. pennellii	Sopen08g004010	-0.19205	0.373436	62.1677	-1.47989	2.68766e-09	62.1677		AT1G29320	Transducin_WD40 repeat-like superfamily protein
OG0008243	S. pennellii	Sopen05g032340	-0.638066	0.0261099	80.6105	-1.14342	0.000422746	80.6105		AT1G79380	E3 ubiquitin-protein ligase RGLG4
OG0008266	S. pennellii	Sopen01g036830	-0.433145	0.0844785	53.7706	-1.03606	0.000316654	53.7706		AT3G60740	Tubulin-folding cofactor D
OG0008270	S. pennellii	Sopen07g005480	0.239717	0.454397	26.1397	1.3665	8.67437e-06	26.1397		AT5G17250	GPI ethanolamine phosphate transferase 3
OG0008276	S. pennellii	Sopen02g028100	-0.288729	0.319795	64.6452	-2.03225	7.66614e-08	64.6452		AT5G66050	Uncharacterized protein At5g66050
OG0008290	S. pennellii	Sopen11g028700	-0.0245537	0.954223	32.1854	0.918643	0.00399162	32.1854		AT5G11810	At5g11810
OG0008307	S. pennellii	Sopen08g030540	-0.572753	0.211385	7.88069	1.03522	0.0535103	7.88069		AT4G23840
OG0008320	S. pennellii	Sopen01g052340	-0.320285	0.513361	8.17772	-4.45005	0.000112684	8.17772		AT4G39070	B-box zinc finger protein 20
OG0008322	S. pennellii	Sopen11g023990	0.422219	0.18297	56.6758	0.574083	0.0634681	56.6758		AT3G20870	Zinc transporter ZTP29
OG0008415	S. pennellii	Sopen01g031620	-0.203916	0.351768	48.0444	-1.43814	3.93408e-07	48.0444		AT5G19150	ATP-dependent (S)-NAD(P)H-hydrate dehydratase
OG0008420	S. pennellii	Sopen11g002700	2.14905	2.44067e-10	267.65	2.84784	5.44195e-18	267.65		AT2G38710	Uncharacterized protein At2g38710
OG0008425	S. pennellii	Sopen03g020850	0	1	8.97734	-0.891097	0.0403464	8.97734	BTB/POZ domain and ankyrin repeat-containing protein	AT5G64060	NAC domain containing protein 103
OG0008427	S. pennellii	Sopen12g032730	0.182285	0.712372	15.7298	2.67169	6.01701e-05	15.7298		AT1G50180	Putative disease resistance protein At1g50180
OG0008447	S. pennellii	Sopen02g034010	-0.0962004	0.792298	27.4009	0.075189	0.839773	27.4009		AT3G02300	Regulator of chromosome condensation (RCC1) family protein
OG0008534	S. pennellii	Sopen03g016080	-0.396801	0.149184	26.2221	-1.04665	0.0108342	26.2221		AT5G39350	Pentatricopeptide repeat-containing protein At5g39350
OG0008574	S. pennellii	Sopen02g021050	-0.945416	6.38072e-05	70.9353	-1.85333	3.43096e-11	70.9353		AT4G18820	Protein STICHEL-like 3
OG0008611	S. pennellii	Sopen06g014890	-0.251314	0.539539	12.6466	-1.64147	0.00532582	12.6466
OG0008710	S. pennellii	Sopen06g015800	-0.409109	0.252578	16.599	2.20997	0.0151922	16.599	NAC domain-containing protein
OG0008771	S. pennellii	Sopen03g009600	0.21784	0.599076	24.9308	1.1064	0.00896782	24.9308		AT3G52350	D111_G-patch domain-containing protein
OG0008771	S. pennellii	Sopen03g009600	0.21784	0.599076	24.9308	1.1064	0.00896782	24.9308		AT5G08535	D111_G-patch domain-containing protein
OG0008784	S. pennellii	Sopen01g047430	0.912038	6.61669e-05	158.727	2.18651	3.22594e-23	158.727		AT4G04910	Vesicle-fusing ATPase
OG0008787	S. pennellii	Sopen04g028310	0.0633958	0.807137	42.7322	0.0388931	0.908071	42.7322		AT1G34150	Pseudouridine synthase family protein
OG0008798	S. pennellii	Sopen03g027770	0.0661147	0.877687	43.9698	2.10617	7.2101e-07	43.9698		AT3G03060	P-loop containing nucleoside triphosphate hydrolases superfamily protein
OG0008798	S. pennellii	Sopen03g027770	0.0661147	0.877687	43.9698	2.10617	7.2101e-07	43.9698	non-specific serine/threonine protein kinase	AT5G16930	AAA-type ATPase family protein
OG0008908	S. pennellii	Sopen03g039650	0.36307	0.338925	26.3303	4.50911	9.78719e-23	26.3303		AT1G52155	Transmembrane protein
OG0008928	S. pennellii	Sopen04g035870	-0.472468	0.0564981	195.054	-0.0248356	0.93808	195.054		AT5G42270	ATP-dependent zinc metalloprotease FTSH 5, chloroplastic
OG0008928	S. pennellii	Sopen04g035870	-0.472468	0.0564981	195.054	-0.0248356	0.93808	195.054		AT1G50250	ATP-dependent zinc metalloprotease FTSH 1, chloroplastic
OG0009009	S. pennellii	Sopen04g001110	-0.409657	0.304366	12.7416	-2.47752	3.14807e-05	12.7416		AT1G59840	Protein COFACTOR ASSEMBLY OF COMPLEX C SUBUNIT B CCB4, chloroplastic
OG0009010	S. pennellii	Sopen01g048480	-1.02036	0.00311102	27.1347	-3.46554	1.17298e-09	27.1347		AT4G15510	PsbP domain-containing protein 1, chloroplastic
OG0009016	S. pennellii	Sopen02g019480	0.349783	0.238355	62.3632	1.54649	1.17009e-07	62.3632		AT4G21060	Hydroxyproline O-galactosyltransferase GALT2
OG0009032	S. pennellii	Sopen11g025640	-0.474557	0.0951177	36.485	-2.396	2.10238e-10	36.485		AT5G49010	DNA replication complex GINS protein SLD5
OG0009037	S. pennellii	Sopen10g035590	-1.22707	0.000238942	61.0305	-2.34828	5.12603e-10	61.0305		AT2G37020	Translin family protein
OG0009074	S. pennellii	Sopen01g033670	0.170304	0.691193	167.467	2.61927	9.33089e-08	167.467		AT5G40850	S-adenosyl-L-methionine-dependent uroporphyrinogen III methyltransferase, chloroplastic
OG0009075	S. pennellii	Sopen11g006240	0.0651358	0.884147	26.5914	-0.14631	0.798253	26.5914		AT5G16940	Carbon-sulfur lyase
OG0009131	S. pennellii	Sopen09g004490	-0.503787	0.0757715	27.7754	-1.30341	0.000160988	27.7754		AT1G19485	Transducin_WD40 repeat-like superfamily protein
OG0009150	S. pennellii	Sopen07g006340	3.2659	0.000140777	38.2581	5.52947	5.4086e-12	38.2581		AT5G20850	DNA repair protein RAD51 homolog 1
OG0009173	S. pennellii	Sopen07g030260	-0.277648	0.412505	57.6402	0.742841	0.0264357	57.6402		AT1G36623
OG0009173	S. pennellii	Sopen07g030260	-0.277648	0.412505	57.6402	0.742841	0.0264357	57.6402		AT1G17050	Solanesyl diphosphate synthase 2, chloroplastic
OG0009173	S. pennellii	Sopen07g030260	-0.277648	0.412505	57.6402	0.742841	0.0264357	57.6402		AT1G78510	Solanesyl diphosphate synthase 1, chloroplastic
OG0009179	S. pennellii	Sopen10g032260	0.104772	0.753894	46.217	0.800773	0.00781551	46.217		AT2G35900	Mal d 1-associated protein
OG0009184	S. pennellii	Sopen04g001550	0.0164027	0.960115	186.913	0.255615	0.27521	186.913	Putative general transcription factor 3C polypeptide 2-like	AT3G11810	F26K24.10 protein
OG0009184	S. pennellii	Sopen04g001550	0.0164027	0.960115	186.913	0.255615	0.27521	186.913		AT2G03330	Transmembrane protein
OG0009185	S. pennellii	Sopen10g031720	-0.138404	0.779153	10.0044	0.292567	0.563994	10.0044		AT2G41000	Chaperone protein dnaJ 72
OG0009202	S. pennellii	Sopen02g018750	-0.67344	0.123769	9.80497	-3.6813	3.0998e-06	9.80497		AT5G44520	Probable ribose-5-phosphate isomerase 4, chloroplastic
OG0009223	S. pennellii	Sopen05g034700	-1.05046	2.52408e-07	402.483	-1.76106	5.03515e-17	402.483		AT5G26360	T-complex protein 1 subunit gamma
OG0009235	S. pennellii	Sopen03g007300	0.424519	0.40738	37.6192	0.257133	0.341461	37.6192		AT1G66680	Protein-lysine N-methyltransferase At1g66680
OG0009246	S. pennellii	Sopen04g034840	-0.886541	0.00898978	82.5972	-0.0872303	0.824441	82.5972	Transmembrane protein	AT5G39590	TLD-domain containing nucleolar protein
OG0009275	S. pennellii	Sopen09g004360	-0.0931596	0.727825	120.218	-0.208215	0.462441	120.218	Transmembrane protein	AT3G52810	Purple acid phosphatase 21
OG0009275	S. pennellii	Sopen09g004360	-0.0931596	0.727825	120.218	-0.208215	0.462441	120.218		AT3G52820	Purple acid phosphatase 22
OG0009300	S. pennellii	Sopen12g023810	0.142409	0.710247	24.8457	1.03456	0.00439093	24.8457		AT1G54150	E3 ubiquitin-protein ligase SPL2
OG0009316	S. pennellii	Sopen04g006770	0.542603	0.0278102	99.1899	1.55454	2.63117e-11	99.1899		AT4G05530	Short-chain dehydrogenase_reductase SDRA
OG0009329	S. pennellii	Sopen12g002580	-0.138436	0.739082	17.4913	-3.23754	2.85527e-08	17.4913		AT5G20110	At5g20110
OG0009343	S. pennellii	Sopen01g053510	0.537239	0.00169214	326.439	1.54659	5.5535e-22	326.439		AT5G66140	Proteasome subunit alpha type-7-B
OG0009343	S. pennellii	Sopen01g053510	0.537239	0.00169214	326.439	1.54659	5.5535e-22	326.439		AT3G51260	Proteasome subunit alpha type-7-A
OG0009366	S. pennellii	Sopen03g013810	0.0257909	0.928506	75.2243	0.296309	0.159752	75.2243		AT3G18140	Target of rapamycin complex subunit LST8-1
OG0009386	S. pennellii	Sopen08g026040	-0.0531928	0.841436	110.261	0.483754	0.0198332	110.261
OG0009417	S. pennellii	Sopen11g002250	-0.311294	0.395891	38.3965	-1.17811	0.00673912	38.3965		AT3G20330	Aspartate carbamoyltransferase, chloroplastic
OG0009424	S. pennellii	Sopen07g022670	-0.961687	7.49296e-05	518.601	-1.49391	1.73553e-10	518.601		AT2G30520	Root phototropism protein 2
OG0009441	S. pennellii	Sopen04g035010	1.09454	0.00766739	26.3588	-0.326941	0.498857	26.3588		AT1G47840	Hexokinase-like 1 protein
OG0009452	S. pennellii	Sopen12g006100	0.21195	0.540938	17.5933	-0.552853	0.184897	17.5933		AT1G78770	Anaphase-promoting complex subunit 6
OG0009455	S. pennellii	Sopen03g008170	0.417816	0.047417	58.5823	-1.73041	1.40008e-10	58.5823		AT5G67290	FAD-dependent oxidoreductase family protein
OG0009480	S. pennellii	Sopen03g028260	0.356894	0.481748	7.14992	1.76416	0.0151005	7.14992		AT5G41040	Omega-hydroxypalmitate O-feruloyl transferase
OG0009496	S. pennellii	Sopen07g034060	-0.50302	0.205766	11.2097	-1.69351	0.00243601	11.2097		AT3G13226	Regulatory protein RecX family protein
OG0009534	S. pennellii	Sopen03g004010	-0.77433	0.0199388	37.7822	-0.230397	0.489842	37.7822
OG0009537	S. pennellii	Sopen08g031420	-0.640935	0.0936537	15.4801	-3.55992	5.15027e-06	15.4801
OG0009546	S. pennellii	Sopen04g032460	-1.0432	0.0421052	14.89	-2.60622	2.62492e-07	14.89
OG0009656	S. pennellii	Sopen08g016200	-0.0524336	0.926539	6.21228	-0.183674	0.713428	6.21228
OG0009656	S. pennellii	Sopen01g007470	0	1	25.6213	-0.158661	0.613183	25.6213
OG0009656	S. pennellii	Sopen06g002950	0.442926	0.37058	21.1484	0.0334665	0.951005	21.1484
OG0009656	S. pennellii	Sopen10g020690	0.385063	0.448729	13.6293	-0.382503	0.538568	13.6293
OG0009688	S. pennellii	Sopen01g001690	0.344716	0.220751	74.7698	1.80065	1.51885e-10	74.7698		AT4G08810	O-fucosyltransferase family protein
OG0009711	S. pennellii	Sopen05g010360	-0.380192	0.315203	15.0277	-2.1552	0.000134838	15.0277	Receptor ligand binding region domain-containing protein	AT1G67510	Leucine-rich repeat protein kinase family protein
OG0009714	S. pennellii	Sopen07g027730	-1.82525	0.0112997	6.24403	2.23084	0.00284785	6.24403	Glutamate receptor	AT1G03790	Zinc finger CCCH domain-containing protein 2
OG0009714	S. pennellii	Sopen07g027730	-1.82525	0.0112997	6.24403	2.23084	0.00284785	6.24403	Ulp1 protease family, C-terminal catalytic domain containing protein	AT5G44260	Zinc finger CCCH domain-containing protein 61
OG0009738	S. pennellii	Sopen12g024060	0	1	31.3002	-0.0734541	0.81032	31.3002	Ubiquitin-like protease family profile domain-containing protein	AT1G53880	eIF-2B GDP-GTP exchange factor subunit alpha
OG0009738	S. pennellii	Sopen12g024060	0	1	31.3002	-0.0734541	0.81032	31.3002	Ubiquitin-like protease family profile domain-containing protein	AT1G72340	eIF-2B GDP-GTP exchange factor subunit alpha
OG0009738	S. pennellii	Sopen12g024050	-0.255552	0.533048	22.5938	-0.168213	0.625903	22.5938	Ubiquitin-like protease family profile domain-containing protein	AT1G53880	eIF-2B GDP-GTP exchange factor subunit alpha
OG0009738	S. pennellii	Sopen12g024050	-0.255552	0.533048	22.5938	-0.168213	0.625903	22.5938	MULE transposase domain-containing protein	AT1G72340	eIF-2B GDP-GTP exchange factor subunit alpha
OG0009769	S. pennellii	Sopen08g027300	-0.100752	0.749816	50.2147	-4.60346	3.12401e-15	50.2147	Ubiquitin-like protease family profile domain-containing protein	AT4G16515
OG0009779	S. pennellii	Sopen02g038230	0.881578	0.000968127	87.2228	2.50815	1.15784e-27	87.2228		AT5G14470	Probable glucuronokinase 2
OG0009779	S. pennellii	Sopen02g038230	0.881578	0.000968127	87.2228	2.50815	1.15784e-27	87.2228		AT3G01640	Glucuronokinase 1
OG0009781	S. pennellii	Sopen07g027720	-0.725736	0.000793414	1205.22	-2.37957	1.02474e-28	1205.22		AT3G15210	Ethylene-responsive transcription factor 4
OG0009781	S. pennellii	Sopen07g027720	-0.725736	0.000793414	1205.22	-2.37957	1.02474e-28	1205.22		AT5G44210	Ethylene-responsive transcription factor 9
OG0009792	S. pennellii	Sopen04g023860	-0.742676	0.046274	22.8664	-0.0433067	0.92549	22.8664		AT4G39620	Pentatricopeptide repeat-containing protein At4g39620, chloroplastic
OG0009821	S. pennellii	Sopen06g016930	-0.114146	0.73205	27.0925	-0.591063	0.134121	27.0925		AT5G05550	Trihelix transcription factor ENAP2
OG0009821	S. pennellii	Sopen06g016930	-0.114146	0.73205	27.0925	-0.591063	0.134121	27.0925		AT3G11100	Trihelix transcription factor ENAP1
OG0009849	S. pennellii	Sopen10g020040	0.297892	0.304367	58.3982	-1.01296	0.00197758	58.3982		AT1G64710	Alcohol dehydrogenase-like 4
OG0009849	S. pennellii	Sopen10g020040	0.297892	0.304367	58.3982	-1.01296	0.00197758	58.3982		AT1G32780	Alcohol dehydrogenase-like 3
OG0009867	S. pennellii	Sopen04g004550	-0.963593	0.0196539	16.0206	-0.176328	0.681238	16.0206		AT2G28605	PsbP domain-containing protein 2, chloroplastic
OG0009909	S. pennellii	Sopen08g021870	-0.172059	0.482483	109.581	-1.05492	2.12812e-05	109.581		AT5G09770	At5g09770
OG0009909	S. pennellii	Sopen08g021870	-0.172059	0.482483	109.581	-1.05492	2.12812e-05	109.581		AT5G64650	At5g64650
OG0009979	S. pennellii	Sopen01g043920	-0.598818	0.194924	6.7898	-2.5254	0.00279383	6.7898		AT1G56345	RNA pseudouridine synthase 1
OG0009982	S. pennellii	Sopen03g040070	-0.838796	0.00226349	25.4943	-1.88146	5.32676e-07	25.4943		AT3G21300	RNA methyltransferase family protein
OG0009983	S. pennellii	Sopen07g034240	0.92826	0.00358597	47.1507	2.57444	1.78295e-15	47.1507		AT5G56120	At5g56120
OG0010043	S. pennellii	Sopen10g028580	-0.645078	0.0126704	129.123	-2.06768	1.87078e-13	129.123		AT5G32450	Putative RRM-containing protein
OG0010076	S. pennellii	Sopen02g029280	-0.781964	0.076652	8.24152	-2.67327	0.000529554	8.24152		AT5G66330	Leucine-rich repeat (LRR) family protein
OG0010151	S. pennellii	Sopen01g052490	-0.394008	0.412057	7.84154	-3.56612	0.000483687	7.84154		AT4G39010	Endoglucanase 24
OG0010157	S. pennellii	Sopen09g029730	-0.676408	0.134125	20.0973	-0.0443651	0.944726	20.0973		AT2G47770	Translocator protein homolog
OG0010177	S. pennellii	Sopen01g033020	-0.629751	0.1682	10.0139	-2.96862	0.00156211	10.0139		AT5G17660	At5g17660
OG0010196	S. pennellii	Sopen09g002330	-0.372094	0.236034	19.3441	-1.52357	0.000269433	19.3441		AT5G03080	Lipid phosphate phosphatase gamma
OG0010219	S. pennellii	Sopen01g043930	0.682599	0.00627285	69.1421	1.76202	3.30512e-14	69.1421		AT5G03905	Iron-sulfur assembly protein IscA-like 2, mitochondrial
OG0010250	S. pennellii	Sopen05g034000	-0.424481	0.27811	20.825	-1.4556	0.00388013	20.825		AT3G10405	At3g10405
OG0010277	S. pennellii	Sopen05g007540	0.0935432	0.783249	37.5258	1.05065	0.000628696	37.5258	Putative RNA polymerase II elongation factor ELL3-like	AT1G69390	Cell division topological specificity factor homolog, chloroplastic
OG0010284	S. pennellii	Sopen03g038590	-0.376583	0.319051	25.3906	-2.93877	4.49436e-09	25.3906		AT1G49010	At1g49010
OG0010287	S. pennellii	Sopen01g048990	2.48322	0.000524787	8.85594	3.35267	0.00127517	8.85594		AT2G14620	Probable xyloglucan endotransglucosylase_hydrolase protein 10
OG0010329	S. pennellii	Sopen02g026270	-0.645758	0.0323668	23.5467	-2.20358	1.27176e-08	23.5467		AT1G30960	GTP-binding protein ERG
OG0010340	S. pennellii	Sopen02g026600	1.58427	3.63161e-08	113.22	1.81636	5.77034e-12	113.22		AT4G20110	Vacuolar-sorting receptor 7
OG0010340	S. pennellii	Sopen02g026600	1.58427	3.63161e-08	113.22	1.81636	5.77034e-12	113.22		AT1G30900	Vacuolar-sorting receptor 6
OG0010347	S. pennellii	Sopen10g031060	0.455999	0.370788	5.83261	6.45989	8.66449e-09	5.83261		AT5G06740	Probable L-type lectin-domain containing receptor kinase S.5
OG0010351	S. pennellii	Sopen05g004620	-0.698995	0.0659548	18.682	0.680752	0.0583051	18.682		AT2G01210	Receptor protein kinase-like protein ZAR1
OG0010351	S. pennellii	Sopen05g004620	-0.698995	0.0659548	18.682	0.680752	0.0583051	18.682		AT1G25320	At1g25320_F4F7_17
OG0010421	S. pennellii	Sopen01g029690	1.8764	2.95986e-07	5384.35	3.07026	1.07934e-16	5384.35		AT1G08830	Superoxide dismutase [Cu-Zn] 1
OG0010438	S. pennellii	Sopen02g002750	-1.32241	8.33909e-06	2140.86	-3.1894	4.65949e-26	2140.86		ATCG00140	ATP synthase subunit c, chloroplastic
OG0010451	S. pennellii	Sopen06g034240	-0.515367	0.275338	4.63609	-3.28732	0.000935541	4.63609		AT3G02330	Pentatricopeptide repeat-containing protein At3g02330, mitochondrial
OG0010456	S. pennellii	Sopen09g036150	0.316451	0.49848	8.53989	2.4644	3.88638e-05	8.53989		AT1G79120	Ubiquitin carboxyl-terminal hydrolase family protein
OG0010461	S. pennellii	Sopen06g035710	-0.880028	0.0363362	40.5641	-1.55541	0.00191084	40.5641		AT3G63060	EID1-like F-box protein 3
OG0010469	S. pennellii	Sopen08g029730	0.00634763	0.987141	112.741	1.18658	5.65323e-09	112.741		AT3G27530	Golgin candidate 6
OG0010488	S. pennellii	Sopen10g031970	-1.22325	3.36856e-06	152.403	-1.12979	0.000174135	152.403		AT5G35220	Probable zinc metalloprotease EGY1, chloroplastic
OG0010494	S. pennellii	Sopen09g001030	-0.456481	0.333096	5.68066	-5.21676	1.90237e-06	5.68066		AT3G51760	Uncharacterized protein
OG0010515	S. pennellii	Sopen07g002090	-0.745863	0.0387987	49.4272	-0.95452	0.0074888	49.4272		AT4G30810	Serine carboxypeptidase-like 29
OG0010583	S. pennellii	Sopen11g019590	0	1	29.6263	-1.54355	2.87611e-06	29.6263
OG0010604	S. pennellii	Sopen04g029680	0.527071	0.23953	11.871	0.155491	0.806405	11.871
OG0010703	S. pennellii	Sopen05g008450	-0.139579	0.786781	4.94513	-3.03607	0.00307231	4.94513		AT1G12980
OG0010709	S. pennellii	Sopen06g023040	-0.477465	0.315612	5.44833	-1.04408	0.186675	5.44833		AT1G12790	Protein PARTING DANCERS
OG0010713	S. pennellii	Sopen01g046150	-0.349068	0.0704958	158.476	-1.64608	1.25423e-15	158.476		AT1G09795	ATP phosphoribosyltransferase 2, chloroplastic
OG0010713	S. pennellii	Sopen01g046150	-0.349068	0.0704958	158.476	-1.64608	1.25423e-15	158.476		AT1G58080	ATP phosphoribosyltransferase 1, chloroplastic
OG0010742	S. pennellii	Sopen02g018470	0.780176	2.02022e-05	479.758	0.661499	0.000426116	479.758		AT5G45110	Regulatory protein NPR3
OG0010772	S. pennellii	Sopen04g032100	-0.251676	0.517622	10.0333	-1.81504	0.00322687	10.0333		AT2G01905	Cyclin-J18
OG0010797	S. pennellii	Sopen04g036600	-0.308258	0.480102	4.76364	-2.10579	0.0171548	4.76364		AT1G76620	At1g76620_F14G6_22
OG0010797	S. pennellii	Sopen04g036600	-0.308258	0.480102	4.76364	-2.10579	0.0171548	4.76364		AT1G21060	DUF547 domain-containing protein
OG0010829	S. pennellii	Sopen01g040480	0.72101	0.000529729	205.388	1.2728	6.42468e-11	205.388		AT5G04990	SUN domain-containing protein 1
OG0010829	S. pennellii	Sopen01g040480	0.72101	0.000529729	205.388	1.2728	6.42468e-11	205.388		AT3G10730	SUN domain-containing protein 2
OG0010849	S. pennellii	Sopen07g029360	0.465042	0.0463446	86.3878	1.141	4.80587e-08	86.3878		AT4G01395	Conserved oligomeric Golgi complex subunit 4
OG0010887	S. pennellii	Sopen02g039260	0.160091	0.658907	29.3258	-0.667436	0.00999223	29.3258		AT3G26680	DNA cross-link repair protein SNM1
OG0010923	S. pennellii	Sopen08g002500	-1.01306	0.0333573	13.8944	-1.37807	0.00256829	13.8944		AT5G45680	Peptidyl-prolyl cis-trans isomerase FKBP13, chloroplastic
OG0011032	S. pennellii	Sopen07g003450	1.00102	2.73195e-06	98.3496	1.83013	6.18291e-22	98.3496		AT5G35080	Protein OS-9 homolog
OG0011076	S. pennellii	Sopen02g009400	-0.823105	1.69624e-06	510.944	-1.42147	2.77053e-16	510.944		AT5G11240	At5g11240
OG0011125	S. pennellii	Sopen02g034930	-0.343694	0.489259	7.89926	3.71546	5.2334e-06	7.89926		AT3G50420	Pentatricopeptide repeat-containing protein At3g50420
OG0011133	S. pennellii	Sopen09g027690	0.493803	0.0505386	333.82	2.01079	4.55113e-16	333.82		AT3G54660	Glutathione reductase, chloroplastic
OG0011136	S. pennellii	Sopen08g031180	0.000604007	1	13.1449	0.154291	0.721511	13.1449		AT5G63830	HIT-type Zinc finger family protein
OG0011164	S. pennellii	Sopen10g027190	-0.518211	0.103449	48.5988	0.539311	0.0889373	48.5988		AT2G38670	Ethanolamine-phosphate cytidylyltransferase
OG0011189	S. pennellii	Sopen01g027610	0.032734	0.937697	22.4095	-1.47435	0.000305689	22.4095		AT3G06790	Multiple organellar RNA editing factor 3, mitochondrial
OG0011244	S. pennellii	Sopen01g041890	-0.434131	0.348378	8.45577	-1.5215	0.0532864	8.45577		AT5G18740	DUF3444 domain-containing protein
OG0011299	S. pennellii	Sopen12g006230	-1.00614	0.0192306	22.9754	-0.436166	0.320563	22.9754		AT2G31040	Protein CONSERVED ONLY IN THE GREEN LINEAGE 160, chloroplastic
OG0011304	S. pennellii	Sopen10g034120	-0.696634	0.150093	10.5526	-0.609448	0.224209	10.5526		AT2G25680	Molybdate transporter 1
OG0011326	S. pennellii	Sopen05g007420	-0.658437	0.133174	7.87653	-1.65121	0.0164275	7.87653		AT2G03430	Ankyrin repeat family protein
OG0011349	S. pennellii	Sopen10g015920	0.088784	0.719736	50.0342	-1.22887	1.52342e-06	50.0342		AT2G01070	Lung seven transmembrane receptor family protein
OG0011357	S. pennellii	Sopen01g041670	-0.212368	0.505665	51.4182	-0.0697907	0.839554	51.4182		AT4G15770	60S ribosome subunit biogenesis protein NIP7 homolog
OG0011377	S. pennellii	Sopen03g004700	-1.17036	0.00866066	8.42401	-3.59382	0.000128065	8.42401		AT4G25540	DNA mismatch repair protein MSH3
OG0011419	S. pennellii	Sopen06g020080	0.573618	0.101418	32.7332	1.91504	1.50183e-07	32.7332		AT3G03810	Protein EMBRYO SAC DEVELOPMENT ARREST 30
OG0011420	S. pennellii	Sopen06g024070	0.25874	0.493303	23.158	1.6595	4.34057e-05	23.158		AT2G25620	Probable protein phosphatase 2C 22
OG0011456	S. pennellii	Sopen02g015910	-1.57507	3.48853e-13	333.945	-2.65738	1.49392e-31	333.945		AT5G49550	Biogenesis of lysosome-related organelles complex 1 subunit 2
OG0011467	S. pennellii	Sopen03g022730	0.258596	0.220292	105.091	1.72042	2.83403e-21	105.091		AT5G53470	Acyl-CoA-binding domain-containing protein 1
OG0011467	S. pennellii	Sopen03g022730	0.258596	0.220292	105.091	1.72042	2.83403e-21	105.091		AT4G27780	Acyl-CoA-binding domain-containing protein 2
OG0011470	S. pennellii	Sopen02g011270	-0.933605	0.0156399	11.6608	-2.84261	3.31998e-06	11.6608		AT1G11800	At1g11800_F25C20_3
OG0011483	S. pennellii	Sopen11g027760	0.453416	0.149912	98.2532	1.10982	0.000455662	98.2532		AT4G05160	4-coumarate--CoA ligase-like 7
OG0011487	S. pennellii	Sopen03g028100	1.55683	4.47002e-12	173.767	1.9363	1.32415e-20	173.767		AT5G24520	Protein TRANSPARENT TESTA GLABRA 1
OG0011535	S. pennellii	Sopen01g050380	0.191836	0.374923	116.67	0.694873	0.000259887	116.67		AT1G49670	ARP protein (REF)
OG0011541	S. pennellii	Sopen08g019860	0.00296061	1	27.4079	0.431661	0.281495	27.4079		AT2G25870	Endoribonuclease YBEY, chloroplastic
OG0011553	S. pennellii	Sopen03g033100	0.377146	0.0217454	101.4	-0.621899	0.000743498	101.4		AT1G07830	At1g07830_F24B9_7
OG0011583	S. pennellii	Sopen05g004370	-0.527541	0.0156717	88.5343	0.513439	0.011125	88.5343		AT2G01110	Sec-independent protein translocase protein TATC, chloroplastic
OG0011597	S. pennellii	Sopen05g031790	-0.423007	0.154281	47.63	-0.180042	0.558776	47.63		AT3G06440	Hydroxyproline O-galactosyltransferase GALT3
OG0011617	S. pennellii	Sopen06g021720	0.00923715	0.98348	40.8277	-0.643414	0.0534036	40.8277		AT5G62030	2-(3-amino-3-carboxypropyl)histidine synthase subunit 1
OG0011642	S. pennellii	Sopen03g009530	-1.90649	0.000143432	20.4412	-5.9345	5.57896e-09	20.4412		AT5G16020	Protein GAMETE EXPRESSED 3
OG0011672	S. pennellii	Sopen01g044320	-0.00336037	0.999104	38.8769	0.691404	0.0296226	38.8769		AT1G56590	AP-3 complex subunit mu
OG0011677	S. pennellii	Sopen03g040710	-0.0220152	0.950426	192.712	1.94126	2.70126e-14	192.712		AT1G72790	Hydroxyproline-rich glycoprotein family protein
OG0011690	S. pennellii	Sopen03g036970	-0.835759	0.00351055	38.6482	-1.73572	2.39411e-06	38.6482		AT5G61800	Pentatricopeptide repeat-containing protein At5g61800
OG0011692	S. pennellii	Sopen06g028180	0.121666	0.769146	11.4519	-0.840072	0.0959066	11.4519		AT1G07590	Pentatricopeptide repeat-containing protein At1g07590, mitochondrial
OG0011700	S. pennellii	Sopen03g036570	-0.0464056	0.899275	87.158	0.00905437	0.988959	87.158
OG0011720	S. pennellii	Sopen04g023710	-0.82586	0.123623	51.3527	-0.807624	8.61549e-05	51.3527
OG0011737	S. pennellii	Sopen03g038210	0.874561	0.00680763	54.9866	3.31969	1.06721e-21	54.9866
OG0011758	S. pennellii	Sopen05g013630	-0.35391	0.383415	9.57778	-1.79135	0.00453386	9.57778
OG0011766	S. pennellii	Sopen01g042410	0.402102	0.049494	143.951	0.674177	0.00034427	143.951
OG0011777	S. pennellii	Sopen12g030760	0.0885131	0.727637	194.647	0.335146	0.133834	194.647
OG0011809	S. pennellii	Sopen04g002040	-0.221609	0.594783	12.2552	-0.712571	0.224667	12.2552
OG0011851	S. pennellii	Sopen11g019590	0	1	29.6263	-1.54355	2.87611e-06	29.6263
OG0011853	S. pennellii	Sopen02g028990	-0.421166	0.126602	147.767	-1.84832	1.6258e-09	147.767
OG0011856	S. pennellii	Sopen08g021590	2.82004	6.94592e-08	68.804	6.19397	1.39419e-25	68.804	RING-type domain-containing protein
OG0011877	S. pennellii	Sopen07g023270	-0.442005	0.293688	11.3551	-0.830058	0.220096	11.3551
OG0011877	S. pennellii	Sopen07g023250	-0.78987	0.0300694	26.2476	-2.01739	0.00197679	26.2476
OG0011900	S. pennellii	Sopen05g010800	-0.220815	0.635804	5.38527	-0.553116	0.486343	5.38527
OG0011910	S. pennellii	Sopen09g029820	-0.698477	0.0108651	75.889	-1.11595	0.000296603	75.889		AT2G47790	WD repeat-containing protein GTS1
OG0011916	S. pennellii	Sopen09g027040	0.188184	0.565492	43.9236	1.5047	2.52472e-06	43.9236		AT4G02730	COMPASS-like H3K4 histone methylase component WDR5B
OG0011953	S. pennellii	Sopen01g050660	0.301797	0.154932	70.5384	1.13746	3.91847e-10	70.5384		AT1G49590	Zinc finger protein ZOP1
OG0011990	S. pennellii	Sopen06g033350	0.41511	0.196633	21.6628	1.92769	4.54517e-09	21.6628		AT5G58730	Inositol 3-kinase
OG0011995	S. pennellii	Sopen12g004480	0.407451	0.255941	21.7591	-0.56382	0.188986	21.7591		AT5G20150	SPX domain-containing protein 1
OG0011995	S. pennellii	Sopen12g004480	0.407451	0.255941	21.7591	-0.56382	0.188986	21.7591		AT2G26660	SPX domain-containing protein 2
OG0012009	S. pennellii	Sopen11g030860	0.401827	0.334836	26.1653	3.34971	6.44826e-12	26.1653	3-hydroxyisobutyryl-CoA hydrolase	AT1G07740	Pentatricopeptide repeat-containing protein At1g07740, mitochondrial
OG0012020	S. pennellii	Sopen04g025550	-0.838119	0.00184606	62.2608	-1.58792	2.23403e-07	62.2608		AT1G65320	CBS domain-containing protein CBSX6
OG0012052	S. pennellii	Sopen04g033960	0.206724	0.253327	111.766	-0.366763	0.0665853	111.766		AT1G47330	DUF21 domain-containing protein At1g47330
OG0012057	S. pennellii	Sopen04g026960	0.0052567	0.994414	23.0805	-0.560267	0.12632	23.0805		AT5G42130	Protein MITOFERRINLIKE 1, chloroplastic
OG0012061	S. pennellii	Sopen02g029910	-0.118482	0.683863	32.8378	-1.70297	5.40465e-08	32.8378		AT3G50850	At3g50850
OG0012061	S. pennellii	Sopen02g029910	-0.118482	0.683863	32.8378	-1.70297	5.40465e-08	32.8378		AT5G49560	Methyltransferase family protein
OG0012066	S. pennellii	Sopen02g022550	0.109318	0.834123	5.91555	-2.07578	0.0100839	5.91555		AT5G46100	Pentatricopeptide repeat-containing protein At5g46100
OG0012067	S. pennellii	Sopen07g032620	-0.589919	0.265106	7.29584	0.496666	0.397643	7.29584		AT1G62190	Fatty acid desaturase 4-like 1, chloroplastic
OG0012067	S. pennellii	Sopen07g032620	-0.589919	0.265106	7.29584	0.496666	0.397643	7.29584		AT4G27030	Fatty acid desaturase 4, chloroplastic
OG0012100	S. pennellii	Sopen02g021240	-0.364657	0.398974	15.7092	-0.0329835	0.956091	15.7092		AT4G18740	Rho termination factor
OG0012119	S. pennellii	Sopen07g032100	-1.19833	7.51753e-06	124.414	-3.07261	6.02947e-24	124.414		AT5G54600	Large ribosomal subunit protein uL24c
OG0012137	S. pennellii	Sopen05g005960	0.599879	0.174357	33.3146	1.80898	0.000453577	33.3146		AT1G57770	FAD_NAD(P)-binding oxidoreductase family protein
OG0012141	S. pennellii	Sopen10g032720	-0.146336	0.649593	29.8646	-1.36346	0.000174396	29.8646		AT5G06210	Small RNA-binding protein 11, chloroplastic
OG0012141	S. pennellii	Sopen10g032720	-0.146336	0.649593	29.8646	-1.36346	0.000174396	29.8646		AT2G27330	At2g27330
OG0012167	S. pennellii	Sopen03g009190	1.77484	8.15585e-05	260.241	2.94106	2.3865e-10	260.241		AT3G50770	Probable calcium-binding protein CML41
OG0012250	S. pennellii	Sopen01g029990	0.429004	0.0286318	309.916	1.24716	1.09394e-11	309.916	Pentatricopeptide repeat-containing protein	AT3G06420	Autophagy-related protein 8h
OG0012250	S. pennellii	Sopen01g029990	0.429004	0.0286318	309.916	1.24716	1.09394e-11	309.916		AT3G15580	Autophagy-related protein 8i
OG0012255	S. pennellii	Sopen05g023100	-1.0744	0.000219753	60.2921	0.0964159	0.761622	60.2921		AT2G01590	Probable NAD(P)H dehydrogenase subunit CRR3, chloroplastic
OG0012256	S. pennellii	Sopen06g023340	-0.0425408	0.883997	81.0568	0.181513	0.461152	81.0568		AT1G73720	Suppressor of mec-8 and unc-52 protein homolog 1
OG0012267	S. pennellii	Sopen11g027990	-0.606159	0.142981	8.50087	-2.64254	0.00042087	8.50087		AT4G33460	ABC transporter I family member 10
OG0012271	S. pennellii	Sopen11g001780	0.280297	0.56397	49.4862	-1.31162	0.0284506	49.4862		AT5G64620	Cell wall _ vacuolar inhibitor of fructosidase 2
OG0012334	S. pennellii	Sopen04g010570	0.113575	0.658087	52.5748	-0.764125	0.00461614	52.5748		AT3G03330	AT3g03330_T21P5_25
OG0012385	S. pennellii	Sopen10g004330	-0.212401	0.6193	20.2858	-3.02026	1.88284e-06	20.2858		AT1G03560	Pentatricopeptide repeat-containing protein At1g03560, mitochondrial
OG0012525	S. pennellii	Sopen09g035430	-0.760325	0.00235161	43.249	-1.35745	3.59762e-06	43.249		AT3G23710	Protein TIC 22-like, chloroplastic
OG0012562	S. pennellii	Sopen06g033340	0.190891	0.424155	69.9014	0.834744	6.05385e-05	69.9014		AT5G58740	HSP20-like chaperones superfamily protein
OG0012568	S. pennellii	Sopen12g032980	-0.0584843	0.781339	386.487	0.774286	3.76368e-06	386.487		AT1G04690	Probable voltage-gated potassium channel subunit beta
OG0012598	S. pennellii	Sopen07g032160	-0.296805	0.484697	10.7703	1.65072	0.000327152	10.7703		AT5G54660	21.7 kDa class VI heat shock protein
OG0012601	S. pennellii	Sopen04g025840	-2.30499	5.00436e-22	90.0321	-4.63646	2.22239e-35	90.0321		AT4G37925	NAD(P)H-quinone oxidoreductase subunit M, chloroplastic
OG0012604	S. pennellii	Sopen01g021300	2.15099	0.00859983	23.1279	8.47751	3.46464e-14	23.1279	ABC transporter domain-containing protein	AT5G05460	Cytosolic endo-beta-N-acetylglucosaminidase 1
OG0012681	S. pennellii	Sopen06g034790	0.349995	0.322326	45.9037	1.645	3.09138e-06	45.9037		AT3G24860	Homeodomain-like superfamily protein
OG0012705	S. pennellii	Sopen07g001120	-0.553301	0.141929	11.1978	-1.03537	0.0443971	11.1978		AT5G51350	Leucine-rich repeat receptor-like protein kinase
OG0012716	S. pennellii	Sopen01g022220	0.337405	0.212275	62.6898	-0.655594	0.0355203	62.6898		AT3G17340	ARM repeat superfamily protein
OG0012760	S. pennellii	Sopen04g004240	0.165127	0.509035	97.057	-0.570544	0.00656226	97.057		AT5G09390	AT5g09390_T5E8_190
OG0012770	S. pennellii	Sopen03g002240	0.158258	0.719217	8.72186	1.77876	0.0238733	8.72186		AT4G18540	Transmembrane protein
OG0012783	S. pennellii	Sopen07g005610	-0.19106	0.702524	12.751	-4.13172	0.000163237	12.751		AT2G06925	Phospholipase A2-alpha
OG0012789	S. pennellii	Sopen08g026570	1.68257	2.27954e-13	712	3.50761	9.73426e-54	712		AT4G16835	Pentatricopeptide repeat-containing protein At4g16835, mitochondrial
OG0012792	S. pennellii	Sopen05g004520	0.112784	0.699437	56.8654	0.654995	0.00849385	56.8654		AT1G79200	Style cell-cycle inhibitor 1
OG0012795	S. pennellii	Sopen03g015030	-2.61783	4.99625e-05	14.0525	-5.29808	1.28288e-06	14.0525		AT1G64770	Photosynthetic NDH subunit of subcomplex B 2, chloroplastic
OG0012826	S. pennellii	Sopen04g003160	-0.297256	0.173737	324.835	-1.20639	2.65316e-08	324.835	Trihelix transcription factor ASIL2	AT1G68070	At1g68070
OG0012865	S. pennellii	Sopen01g049970	-0.0968858	0.852416	29.3661	-0.683658	0.276364	29.3661
OG0012881	S. pennellii	Sopen01g031140	-0.0731953	0.795755	362.194	-1.16659	4.51703e-06	362.194
OG0012939	S. pennellii	Sopen08g027790	2.85539	2.09349e-15	161.015	4.32725	1.41564e-34	161.015
OG0012977	S. pennellii	Sopen05g030890	0.0187673	0.977917	8.43088	3.95912	2.45094e-06	8.43088
OG0013105	S. pennellii	Sopen12g032510	-0.263624	0.556472	8.93989	-0.504134	0.43679	8.93989		AT2G03880	Pentatricopeptide repeat-containing protein At2g03880, mitochondrial
OG0013137	S. pennellii	Sopen01g021420	0.651759	0.187065	9.23199	4.76508	3.65081e-08	9.23199		AT1G22810	Ethylene-responsive transcription factor ERF019
OG0013137	S. pennellii	Sopen01g021420	0.651759	0.187065	9.23199	4.76508	3.65081e-08	9.23199		AT1G71520	Ethylene-responsive transcription factor ERF020
OG0013170	S. pennellii	Sopen09g005360	1.04132	0.000839381	119.279	-0.459095	0.164482	119.279		AT2G37580	RING-H2 finger protein ATL33
OG0013207	S. pennellii	Sopen06g027510	0.20475	0.435559	50.5903	0.815032	0.000288084	50.5903		AT5G62600	Transportin MOS14
OG0013212	S. pennellii	Sopen01g036690	-1.27711	0.0420873	16.1204	0.967561	0.16491	16.1204		AT4G00165	Putative lipid-binding protein At4g00165
OG0013420	S. pennellii	Sopen05g007530	-0.868994	0.0131699	38.213	-2.37438	3.96843e-08	38.213	WRKY domain-containing protein	AT1G28140	F3H9.20 protein
OG0013441	S. pennellii	Sopen06g019650	0.541426	0.135031	14.6079	-1.44293	0.0013809	14.6079		AT2G39100	Putative RING zinc finger protein
OG0013447	S. pennellii	Sopen01g037380	-0.10074	0.842564	4.82887	-2.4464	0.00607808	4.82887	Transposable element protein	AT3G61170	Tetratricopeptide repeat (TPR)-like superfamily protein
OG0013487	S. pennellii	Sopen04g004300	-0.0025164	1	43.4448	1.45092	7.43055e-07	43.4448		AT3G19950	E3 ubiquitin-protein ligase RING1-like
OG0013487	S. pennellii	Sopen04g004300	-0.0025164	1	43.4448	1.45092	7.43055e-07	43.4448		AT1G50350
OG0013502	S. pennellii	Sopen11g027190	-0.0461282	0.916826	22.9737	-0.637504	0.173401	22.9737		AT2G27470	DNA polymerase II subunit B4
OG0013514	S. pennellii	Sopen03g029090	0.158374	0.636757	27.6414	-0.717654	0.0815867	27.6414		AT1G73240	Nucleoporin protein Ndc1-Nup protein
OG0013550	S. pennellii	Sopen01g037050	-0.0838904	0.800328	32.6571	0.92089	0.000575588	32.6571		AT4G00090	AT4g00090_F6N15_8
OG0013592	S. pennellii	Sopen05g018650	-0.152107	0.717891	100.721	-1.04544	9.59655e-05	100.721		AT5G13230	Putative pentatricopeptide repeat-containing protein At5g13230, mitochondrial
OG0013644	S. pennellii	Sopen04g029410	-0.0402936	0.944955	9.34568	-1.45797	0.0389967	9.34568		AT4G08940	At4g08940
OG0013646	S. pennellii	Sopen07g030360	0.748115	0.131707	6.49955	0.323695	0.680143	6.49955		AT3G14740	RING_FYVE_PHD zinc finger superfamily protein
OG0013730	S. pennellii	Sopen09g004660	-1.37201	0.0115233	9.58018	-0.51526	0.299376	9.58018		AT5G03910	ABC transporter B family member 29, chloroplastic
OG0013740	S. pennellii	Sopen01g016890	-0.81804	0.0525946	11.4099	-2.21505	0.00104878	11.4099	RING-type E3 ubiquitin transferase	AT5G56460	Probable serine_threonine-protein kinase PBL16
OG0013763	S. pennellii	Sopen05g031520	-0.178405	0.681719	14.7775	-1.44104	0.00863251	14.7775	RING-type E3 ubiquitin transferase	AT3G55560	AT-hook motif nuclear-localized protein 15
OG0013776	S. pennellii	Sopen10g004810	-0.0668169	0.853789	24.2002	-1.43098	0.000917515	24.2002		AT4G04930	Sphingolipid delta(4)-desaturase DES1-like
OG0013835	S. pennellii	Sopen11g020680	-0.26702	0.519034	9.94093	-1.31535	0.0182648	9.94093
OG0013837	S. pennellii	Sopen03g039340	-1.3883	0.0112686	8.05257	-0.534212	0.312964	8.05257
OG0013838	S. pennellii	Sopen03g003340	0.900139	0.0587565	12.8282	-0.092233	0.891774	12.8282
OG0013883	S. pennellii	Sopen01g046790	0.244981	0.42947	52.7653	1.34455	7.29678e-06	52.7653	Leucine-rich repeat family protein
OG0013942	S. pennellii	Sopen04g033710	0.81374	0.0261868	17.9234	0.907271	0.0553157	17.9234
OG0013963	S. pennellii	Sopen07g028920	0.750049	0.0195438	95.5523	0.248094	0.496205	95.5523
OG0014033	S. pennellii	Sopen01g005230	1.21971	0.0067534	10.0493	-0.339058	0.570635	10.0493
OG0014035	S. pennellii	Sopen12g014350	0.170493	0.744874	15.6635	0.528544	0.145931	15.6635
OG0014046	S. pennellii	Sopen01g049340	6.55493	2.90812e-12	94.5638	10.1957	4.03197e-21	94.5638
OG0014056	S. pennellii	Sopen03g021530	-0.0511557	0.928552	5.35536	-0.885843	0.278681	5.35536
OG0014070	S. pennellii	g.peak.cl701	0.184409	0.609358	23.2054	1.74828	0.0404615	23.2054
OG0014112	S. pennellii	Sopen10g011900	0.106177	0.846089	4.53969	1.34283	0.130168	4.53969
OG0014117	S. pennellii	Sopen01g030020	0.132986	0.739618	80.3594	-0.327613	0.256603	80.3594
OG0014117	S. pennellii	Sopen01g026120	0.50832	0.15473	92.7897	-0.221124	0.507971	92.7897
OG0014117	S. pennellii	Sopen12g019780	0.491274	0.17733	91.8119	-0.207486	0.554453	91.8119	Cytochrome
OG0014117	S. pennellii	Sopen01g042300	0.37664	0.256123	110.339	-0.208999	0.501024	110.339
OG0014117	S. pennellii	Sopen12g010360	0.0441266	0.908434	100.419	-0.221433	0.419213	100.419
OG0014117	S. pennellii	Sopen05g025670	-0.0990303	0.82036	74.0264	-0.274999	0.374012	74.0264
OG0014117	S. pennellii	Sopen11g019060	-0.807355	0.00485087	111.013	-0.57971	0.0275385	111.013
OG0014117	S. pennellii	Sopen07g015960	-0.180808	0.623572	75.5062	-0.392839	0.13552	75.5062
OG0014164	S. pennellii	Sopen11g014500	-0.731815	0.0256227	20.8196	-3.42467	9.21488e-11	20.8196		AT4G09970	At4g09970
OG0014171	S. pennellii	Sopen06g032730	-0.720183	0.136845	27.6467	1.99915	0.000291548	27.6467	RNA-directed DNA polymerase	AT1G07500	Cyclin-dependent protein kinase inhibitor SMR5
OG0014171	S. pennellii	Sopen06g032730	-0.720183	0.136845	27.6467	1.99915	0.000291548	27.6467	Cysteine-rich RLK (RECEPTOR-like protein kinase) 8	AT5G02220	Cyclin-dependent protein kinase inhibitor SMR4
OG0014175	S. pennellii	Sopen06g035650	-0.174657	0.534535	75.8167	1.66481	4.21843e-10	75.8167	RNA-directed DNA polymerase	AT3G63170	Fatty-acid-binding protein 1
OG0014180	S. pennellii	Sopen02g036360	-0.945143	0.0226206	18.2444	0.432262	0.276785	18.2444	RNA-directed DNA polymerase	AT3G49650	Kinesin-like protein KIN-8B
OG0014226	S. pennellii	Sopen02g019180	3.02547	1.10885e-06	78.685	2.77318	4.14732e-05	78.685	RNA-directed DNA polymerase	AT5G49690	UDP-glycosyltransferase 91C1
OG0014229	S. pennellii	Sopen02g017090	-0.563078	0.0499878	42.1961	-0.324871	0.354235	42.1961	RNA-directed DNA polymerase	AT1G79220	Mitochondrial transcription termination factor family protein
OG0014238	S. pennellii	Sopen09g035410	0.984525	0.0220378	12.7136	-0.392786	0.480716	12.7136	RNA-directed DNA polymerase	AT3G23740	Uncharacterized protein
OG0014274	S. pennellii	Sopen02g031020	0.770941	0.0215208	31.5453	1.58053	5.8861e-07	31.5453	RNA-directed DNA polymerase	AT5G16220	Protein PAL OF QUIRKY
OG0014287	S. pennellii	Sopen07g031790	0.0746383	0.818712	155.205	0.240396	0.429717	155.205	Retrovirus-related Pol polyprotein from transposon TNT 1-94	AT4G27360	Dynein light chain
OG0014289	S. pennellii	Sopen06g019680	-0.488443	0.076554	67.0247	0.735003	0.00641774	67.0247		AT1G48195	Zinc finger CCCH domain-containing protein 13
OG0014298	S. pennellii	Sopen01g031990	-0.111794	0.759019	40.2147	1.34682	8.54119e-05	40.2147		AT3G23580	Ribonucleoside-diphosphate reductase small chain A
OG0014322	S. pennellii	Sopen10g035850	-0.338037	0.373814	14.6146	-2.22233	1.46909e-05	14.6146		AT1G78995	At1g78995
OG0014340	S. pennellii	Sopen04g026890	-0.0286435	0.963536	4.68618	-1.46741	0.0733722	4.68618		AT1G21340	Dof zinc finger protein DOF1.2
OG0014377	S. pennellii	Sopen01g028130	-1.44025	0.0022495	37.9541	-4.33026	1.57381e-11	37.9541		AT5G49120	FCS-Like Zinc finger 15
OG0014481	S. pennellii	Sopen09g033500	0.0965647	0.847776	9.3188	0.997498	0.0586528	9.3188
OG0014512	S. pennellii	Sopen12g030270	1.14306	0.0392015	9.15947	2.59971	0.00917373	9.15947
OG0014518	S. pennellii	Sopen04g006480	0.312967	0.51308	6.42179	-2.01875	0.0215263	6.42179
OG0014578	S. pennellii	Sopen03g006080	0.0668644	0.899442	18.9229	2.31949	2.61842e-06	18.9229
OG0014751	S. pennellii	Sopen02g017970	1.37325	0.00695189	8.26115	-0.205807	0.763474	8.26115
OG0014807	S. pennellii	Sopen11g014530	-0.616208	0.043912	27.3352	-1.73078	5.03269e-06	27.3352
OG0014829	S. pennellii	Sopen05g027370	0.044724	0.936453	8.29937	0.244897	0.773924	8.29937
OG0014941	S. pennellii	Sopen03g028590	-0.189623	0.641286	12.4853	-1.3928	0.00813452	12.4853		AT5G16860	Pentatricopeptide repeat-containing protein At5g16860
OG0014948	S. pennellii	Sopen12g013690	0.403787	0.266896	88.8635	1.94262	1.07109e-06	88.8635		ATMG01080	ATP synthase subunit 9, mitochondrial
OG0014948	S. pennellii	Sopen12g013690	0.403787	0.266896	88.8635	1.94262	1.07109e-06	88.8635		AT2G07671	ATP synthase subunit 9, mitochondrial
OG0014994	S. pennellii	Sopen07g014250	-0.109161	0.835126	5.61184	-2.69259	0.00463276	5.61184		AT4G29560	Fanconi anemia group E protein FANCE protein
OG0015021	S. pennellii	Sopen01g005400	6.00049	7.49858e-08	53.7277	5.94497	3.36041e-17	53.7277		AT5G43300	Glycerophosphodiester phosphodiesterase GDPD3
OG0015029	S. pennellii	Sopen04g031190	-1.43023	0.00556972	4.7956	-2.65536	0.00419225	4.7956		AT1G59530	Basic leucine zipper 4
OG0015060	S. pennellii	Sopen01g045880	-0.0650873	0.880725	34.0039	-1.7492	0.000248227	34.0039
OG0015064	S. pennellii	Sopen11g029020	-0.297111	0.275767	77.8342	0.514867	0.0502894	77.8342
OG0015121	S. pennellii	Sopen06g026940	-2.14264	2.42263e-05	24.0656	-6.98009	3.95985e-11	24.0656
OG0015157	S. pennellii	Sopen01g008150	-0.675413	0.142176	7.90653	-0.381468	0.64333	7.90653
OG0015261	S. pennellii	Sopen04g030700	1.53852	0.000112069	103.333	3.23479	9.84842e-15	103.333
OG0015264	S. pennellii	Sopen01g048330	-0.561682	0.198388	9.90919	-0.50081	0.470113	9.90919
OG0015268	S. pennellii	Sopen09g036020	0.202953	0.551298	22.536	-1.31881	0.000707981	22.536
OG0015293	S. pennellii	Sopen01g037250	0.392992	0.147266	99.6429	0.883204	0.000704162	99.6429
OG0015452	S. pennellii	Sopen09g019640	-0.959414	0.00844394	20.3836	-2.5371	1.0027e-06	20.3836
OG0015479	S. pennellii	Sopen03g017650	1.29447	0.00301231	27.2317	0.33497	0.40491	27.2317
OG0015479	S. pennellii	Sopen05g030950	1.30543	0.00244307	26.257	0.428263	0.268535	26.257
OG0015479	S. pennellii	Sopen04g018010	0.221264	0.586065	15.3502	0.553554	0.174122	15.3502
OG0015534	S. pennellii	Sopen08g016650	0.456473	0.163934	20.1455	1.09772	0.0512982	20.1455
OG0015577	S. pennellii	Sopen06g015210	-0.273659	0.519269	7.86601	-2.36658	0.0033985	7.86601	Retrovirus-related Pol polyprotein from transposon RE2	AT2G40720	Pentatricopeptide repeat-containing protein At2g40720
OG0015614	S. pennellii	Sopen07g003890	-0.422619	0.402806	7.18238	-2.39192	0.0173307	7.18238	Amino acid transporter transmembrane domain-containing protein	AT5G52600	Transcription factor MYB82
OG0015689	S. pennellii	Sopen10g022680	-0.338046	0.420668	10.5707	-2.57055	0.000113537	10.5707	Retrovirus-related Pol polyprotein from transposon RE2	AT1G49410	Mitochondrial import receptor subunit TOM6 homolog
OG0015776	S. pennellii	Sopen06g032730	-0.720183	0.136845	27.6467	1.99915	0.000291548	27.6467
OG0015777	S. pennellii	Sopen11g028940	-0.152984	0.621388	44.5457	0.705129	0.0122491	44.5457
OG0015786	S. pennellii	Sopen10g002630	1.74816	3.76057e-05	22.6423	1.94153	5.62244e-08	22.6423
OG0015900	S. pennellii	Sopen04g034270	-0.0186772	0.972224	29.2289	2.64627	2.5609e-09	29.2289
OG0015916	S. pennellii	Sopen01g001200	-1.14136	0.00902238	9.49859	-1.51592	0.0183143	9.49859	SWIM-type domain-containing protein
OG0015922	S. pennellii	Sopen01g023350	-0.408254	0.354494	13.5563	-0.509241	0.277197	13.5563	Transposase MuDR plant domain-containing protein
OG0015927	S. pennellii	Sopen03g029910	7.16476	2.03565e-11	16.2144	-0.0649233	0.946804	16.2144
OG0015956	S. pennellii	Sopen02g017360	-0.374235	0.351592	8.86387	-1.40625	0.0123726	8.86387	Chlororespiratory reduction 21
OG0016096	S. pennellii	Sopen01g053490	0.195793	0.302994	115.894	-1.02509	0.14237	115.894
OG0016104	S. pennellii	Sopen02g022460	3.57681	0.000497724	24.7897	7.32053	1.98397e-12	24.7897
OG0016110	S. pennellii	Sopen12g004890	0.413847	0.340941	750.901	3.18924	1.82703e-08	750.901
OG0016110	S. pennellii	Sopen12g004910	0.0608519	0.90466	604.733	2.84137	8.49911e-07	604.733
OG0016127	S. pennellii	Sopen01g026160	0.737007	0.108563	392.808	0.761677	0.159408	392.808
OG0016166	S. pennellii	Sopen02g033200	-0.249734	0.405016	64.0685	-1.77514	1.65152e-07	64.0685
OG0016174	S. pennellii	g.peak.cl973	-0.774758	0.121566	9.9947	1.00931	0.0531828	9.9947
OG0016215	S. pennellii	Sopen05g007660	0.335611	0.376403	32.0885	1.59916	6.22682e-05	32.0885
OG0016222	S. pennellii	Sopen05g013630	-0.35391	0.383415	9.57778	-1.79135	0.00453386	9.57778
OG0016227	S. pennellii	Sopen05g029210	-0.215703	0.639632	4.75003	0	1	4.75003
OG0016236	S. pennellii	Sopen06g010700	2.44354	0.0067292	7.19463	6.73614	6.88905e-09	7.19463
OG0016264	S. pennellii	Sopen07g014770	-1.53325	0.000110442	24.2523	-4.63473	1.67192e-10	24.2523	Seven transmembrane MLO family protein
OG0016294	S. pennellii	Sopen09g030520	2.90016	5.74368e-14	117.96	-1.0691	0.0161752	117.96
OG0016328	S. pennellii	Sopen02g023340	-0.105293	0.764731	22.6269	-2.05058	2.99275e-06	22.6269
OG0016357	S. pennellii	Sopen02g012460	5.80925	1.51247e-06	7.30589	0.915242	0.274025	7.30589
OG0016358	S. pennellii	Sopen04g014070	-0.594809	0.0782388	18.1232	-2.083	7.70576e-06	18.1232
OG0016358	S. pennellii	Sopen02g001770	0.0908605	0.817061	17.3662	-0.976543	0.0568593	17.3662
OG0016365	S. pennellii	Sopen08g017320	2.30851	0.00021961	7.46664	-2.23297	0.00048797	7.46664	G-protein coupled receptors family 1 profile domain-containing protein
OG0016366	S. pennellii	Sopen04g023830	-0.652923	0.123673	65.7108	0.51146	0.401898	65.7108	Transmembrane protein
OG0016545	S. pennellii	Sopen08g030150	-0.552702	0.17504	12.9817	-1.43153	0.00893195	12.9817
OG0016579	S. pennellii	Sopen01g038810	0.665941	0.194677	7.70342	1.34499	0.0143926	7.70342	Integrase catalytic domain-containing protein
OG0016602	S. pennellii	Sopen07g028920	0.750049	0.0195438	95.5523	0.248094	0.496205	95.5523
OG0016679	S. pennellii	Sopen05g029150	-0.678077	0.0326612	25.0356	-2.45069	1.40304e-07	25.0356
OG0016724	S. pennellii	Sopen02g036280	-0.130198	0.745782	78.3843	-1.59212	0.000289556	78.3843
OG0016794	S. pennellii	Sopen01g004030	3.67842	6.48424e-10	16.7866	3.68393	1.16804e-06	16.7866
OG0016855	S. pennellii	Sopen08g031040	-0.194377	0.589433	30.3155	0.997021	0.00662418	30.3155
OG0016982	S. pennellii	Sopen03g032350	0.384598	0.207264	97.3618	1.37961	5.57766e-06	97.3618
OG0017023	S. pennellii	Sopen01g032500	-1.3538	0.00179004	19.988	-2.53411	6.75035e-06	19.988
OG0017085	S. pennellii	Sopen07g022910	-0.798747	0.0398452	16.9082	-2.38518	1.81168e-05	16.9082	CCHC-type domain-containing protein
OG0017099	S. pennellii	Sopen03g029400	0.398966	0.43484	7.83566	6.97422	1.70607e-09	7.83566	Cysteine-rich RLK (Receptor-like protein kinase) 8
OG0017158	S. pennellii	Sopen11g007090	0.323652	0.501377	2466.07	-2.70227	0.000165071	2466.07
OG0017200	S. pennellii	Sopen06g035460	-0.733477	0.0572141	19.5873	-4.68918	2.07419e-06	19.5873
OG0017207	S. pennellii	Sopen07g005680	-0.682717	0.089775	14.5049	-0.725552	0.160972	14.5049	Cytochrome
OG0017258	S. pennellii	Sopen09g024780	-1.73015	0.00179408	7.74245	-1.4305	0.0751262	7.74245
OG0017266	S. pennellii	Sopen09g031750	0.0354297	0.946128	6.7804	0	1	6.7804
OG0017297	S. pennellii	Sopen10g033450	1.31525	0.00310258	13.7052	2.07229	0.00131913	13.7052
OG0017357	S. pennellii	Sopen03g026190	0.15703	0.662401	20.8409	1.13998	0.000125475	20.8409
OG0017383	S. pennellii	Sopen03g013940	-0.176434	0.715693	6.71988	0.141402	0.796077	6.71988
OG0017387	S. pennellii	Sopen07g018350	-0.169761	0.741488	5.8144	-0.64851	0.20397	5.8144
OG0017387	S. pennellii	Sopen12g014160	-0.505142	0.321406	5.81746	-0.627071	0.216958	5.81746
OG0017387	S. pennellii	Sopen11g020720	0.028214	0.963658	14.8453	-0.577155	0.0935723	14.8453
OG0017551	S. pennellii	Sopen10g028920	-2.67367	6.79294e-07	59.1732	-5.36142	1.27072e-15	59.1732		AT1G58450	Peptidylprolyl isomerase, putative
OG0017679	S. pennellii	Sopen08g008720	3.31849	6.377e-08	214.814	6.26228	2.58292e-23	214.814
OG0017837	S. pennellii	g.peak.cl1476	0.0210234	0.965995	12.4024	0.37215	0.540951	12.4024
OG0017863	S. pennellii	Sopen08g019280	0.407347	0.339412	423.72	-0.993387	0.0502214	423.72	Pentatricopeptide repeat-containing protein, mitochondrial
OG0018140	S. pennellii	Sopen01g038300	-0.096839	0.843798	7.88553	-0.784325	0.208648	7.88553
OG0018159	S. pennellii	Sopen01g045680	-0.847053	0.0347965	17.922	-3.77062	2.56273e-07	17.922
OG0018164	S. pennellii	Sopen01g047860	-0.107674	0.834782	11.3265	-1.05089	0.0422405	11.3265
OG0018171	S. pennellii	Sopen01g050350	-0.136916	0.783108	10.0419	1.18976	0.0134168	10.0419	RNA-directed DNA polymerase
OG0018202	S. pennellii	Sopen02g013500	0.58595	0.0363471	123.347	2.26665	3.25381e-17	123.347
OG0018267	S. pennellii	Sopen02g036460	-0.262068	0.383415	47.5661	-1.17602	0.00057872	47.5661
OG0018269	S. pennellii	Sopen02g036660	-0.165182	0.625263	18.3459	-0.929954	0.0300991	18.3459
OG0018280	S. pennellii	Sopen03g003560	0.266447	0.283762	109.979	1.00675	1.22792e-05	109.979	peptidylprolyl isomerase
OG0018286	S. pennellii	Sopen03g005800	-0.222369	0.371998	71.3661	-0.434107	0.222104	71.3661
OG0018290	S. pennellii	Sopen03g006760	-0.77397	0.0961871	13.0259	-0.862168	0.205461	13.0259
OG0018293	S. pennellii	Sopen06g033210	1.52235	0.00115443	52.4835	1.10517	0.114127	52.4835
OG0018325	S. pennellii	Sopen03g029430	0.604317	0.220326	10.3541	4.46601	5.51078e-07	10.3541	NAC transcription factor
OG0018346	S. pennellii	Sopen03g037170	-0.76163	0.0805241	26.5904	-0.627789	0.149694	26.5904
OG0018386	S. pennellii	Sopen04g019150	0.783982	0.0182746	264.376	2.35385	9.1467e-12	264.376
OG0018408	S. pennellii	Sopen04g031000	0.138279	0.794006	14.8932	6.46563	1.13304e-08	14.8932
OG0018470	S. pennellii	Sopen05g030220	-0.916918	0.00642436	222.77	-1.90401	1.40287e-07	222.77
OG0018501	S. pennellii	Sopen06g003360	-0.562507	0.234562	7.1936	-3.52176	0.000618214	7.1936
OG0018510	S. pennellii	Sopen06g015070	-0.144328	0.728556	12.1618	-0.503695	0.35514	12.1618
OG0018539	S. pennellii	Sopen06g028700	0.807326	0.0770861	66.104	5.00562	5.2734e-18	66.104
OG0018689	S. pennellii	Sopen09g014700	-0.121638	0.716403	28.4569	-0.340993	0.381184	28.4569
OG0018764	S. pennellii	Sopen10g030580	0.562951	0.0600107	24.7319	0.150198	0.759736	24.7319
OG0018797	S. pennellii	Sopen11g007290	-0.378673	0.272696	15.7482	-1.45827	0.00320275	15.7482
OG0018854	S. pennellii	Sopen12g027930	-0.625845	0.180673	7.3949	-1.35859	0.0521882	7.3949
OG0018868	S. pennellii	Sopen12g021930	0.216381	0.639424	11.6475	0.451072	0.272216	11.6475
OG0018884	S. pennellii	Sopen12g031170	0.0285394	0.965289	37.1799	9.28734	8.38169e-18	37.1799
OG0018909	S. pennellii	Sopen11g022860	0	1	5.16063	-1.58964	0.0179465	5.16063
OG0018930	S. pennellii	g.peak.cl694	-0.331488	0.422705	15.1551	2.09454	2.4658e-05	15.1551
OG0018930	S. pennellii	Sopen10g013370	-0.0764346	0.858674	9.62286	-1.28702	0.0231588	9.62286
OG0018975	S. pennellii	g.peak.cl1498	0	1	5.2091	-2.16035	0.00173388	5.2091
OG0018979	S. pennellii	g.peak.cl567	0.205985	0.690179	14.8127	-1.02169	0.0117463	14.8127
OG0019235	S. pennellii	Sopen01g053400	-0.0654197	0.900324	18.5179	-1.10174	0.0698202	18.5179		AT4G36000	Pathogenesis-related thaumatin superfamily protein
OG0019322	S. pennellii	Sopen01g011180	-0.280937	0.524433	6.51391	0.584249	0.473684	6.51391
OG0019450	S. pennellii	Sopen08g027750	-0.142153	0.787537	68.789	7.55465	6.16313e-24	68.789	F-box associated domain-containing protein
OG0019459	S. pennellii	Sopen10g028380	0.950444	0.00164144	21.7358	0	1	21.7358
OG0019530	S. pennellii	Sopen05g013170	-0.64189	0.000559215	86.2759	-1.65965	6.02782e-15	86.2759
OG0019883	S. pennellii	Sopen01g048330	-0.561682	0.198388	9.90919	-0.50081	0.470113	9.90919
OG0019900	S. pennellii	Sopen01g035260	-0.555841	0.192993	16.63	-2.23966	0.000226069	16.63
OG0019908	S. pennellii	Sopen09g004050	-0.213227	0.445554	60.9643	-0.0895941	0.756027	60.9643
OG0019929	S. pennellii	Sopen01g029040	-0.0255826	0.95756	11.1296	-1.87278	0.000858465	11.1296
OG0019931	S. pennellii	Sopen01g029230	0.319426	0.425056	17.5116	1.79876	3.05993e-05	17.5116
OG0019934	S. pennellii	Sopen01g029520	-0.0964035	0.777906	24.5896	-0.216039	0.611972	24.5896
OG0019943	S. pennellii	Sopen01g034710	-0.610452	0.216982	28.3774	-3.41872	0.00010933	28.3774
OG0019945	S. pennellii	Sopen01g035170	-0.65437	0.156081	7.99002	-0.369076	0.45975	7.99002
OG0019993	S. pennellii	Sopen02g019040	0.491181	0.333096	22.6568	3.49035	5.32785e-08	22.6568
OG0020041	S. pennellii	Sopen03g001860	-0.207734	0.582321	20.0754	-0.460626	0.173401	20.0754	Integrase catalytic domain-containing protein
OG0020085	S. pennellii	Sopen03g030230	-0.465831	0.295199	7.24096	-1.78042	0.0169485	7.24096
OG0020102	S. pennellii	Sopen04g001750	0.173773	0.704055	53.944	-2.53681	9.29307e-10	53.944	Retrovirus-related Pol polyprotein from transposon RE2
OG0020120	S. pennellii	Sopen02g002000	0.491861	0.0586834	47.7528	-0.624285	0.0658925	47.7528
OG0020195	S. pennellii	Sopen06g022970	-0.873449	0.0626474	11.3941	-2.95781	0.000162501	11.3941
OG0020204	S. pennellii	Sopen06g028210	-1.93703	1.20896e-10	118.054	-3.87192	3.10721e-08	118.054
OG0020206	S. pennellii	g.peak.cl875	1.04189	0.000518277	87.919	1.16438	0.000805357	87.919
OG0020209	S. pennellii	Sopen06g031710	0.418378	0.323115	26.0432	0.0960008	0.815305	26.0432
OG0020248	S. pennellii	Sopen07g031950	0.0428081	0.907299	81.4035	0.0443739	0.887996	81.4035
OG0020385	S. pennellii	Sopen11g012580	-0.362811	0.400097	10.0953	-0.063484	0.947735	10.0953
OG0020409	S. pennellii	Sopen12g003250	0.00968587	0.990763	18.7368	-1.49878	0.00919385	18.7368	F-box domain-containing protein
OG0020421	S. pennellii	Sopen12g007440	-1.10323	0.0597653	11.2857	-0.175752	0.708381	11.2857
OG0020427	S. pennellii	Sopen03g037510	3.08609	1.24148e-10	46.6769	1.82804	2.76065e-07	46.6769
OG0020464	S. pennellii	Sopen12g016820	1.50594	0.0114143	9.34575	3.66819	4.50772e-08	9.34575
OG0020464	S. pennellii	Sopen05g008430	2.3531	0.00344641	13.5179	3.09371	6.93369e-07	13.5179
OG0020464	S. pennellii	Sopen08g004660	2.56769	0.000258085	45.8226	3.72087	7.73369e-10	45.8226
OG0020464	S. pennellii	Sopen05g009410	2.12419	0.00370823	13.8258	3.05287	4.73955e-07	13.8258
OG0020479	S. pennellii	Sopen04g002460	-1.98246	2.90068e-15	750.588	-3.79194	2.4079e-48	750.588
OG0020518	S. pennellii	Sopen01g037900	2.77015	0.000306346	35.5547	5.28567	5.29087e-17	35.5547
OG0020541	S. pennellii	Sopen07g032540	0.314359	0.507853	16.1469	3.5076	1.55405e-13	16.1469
OG0020583	S. pennellii	Sopen09g016700	0.388466	0.446312	8.32709	-0.00820364	0.994397	8.32709	Elongation factor 1-gamma
OG0020596	S. pennellii	Sopen05g030290	-0.432228	0.087057	135.073	-2.78462	3.07967e-20	135.073
OG0020599	S. pennellii	Sopen11g010100	-0.111871	0.806433	9.46229	-0.0590848	0.950958	9.46229
OG0021128	S. pennellii	Sopen04g021080	-2.03511	0.000136259	33.1103	-1.00355	0.00239578	33.1103
OG0021239	S. pennellii	Sopen11g010340	-0.0567336	0.909389	34.8328	0.248056	0.668424	34.8328	Integrase catalytic domain-containing protein (Fragment)
OG0021509	S. pennellii	Sopen02g034270	0.323158	0.387936	74.083	-1.07617	0.000302189	74.083	Retrovirus-related Pol polyprotein from transposon TNT 1-94
OG0021916	S. pennellii	Sopen03g023900	0.941952	0.0622203	13.9611	3.45514	6.70242e-09	13.9611
OG0021940	S. pennellii	Sopen02g014580	0.624157	0.243988	8.93737	-0.909454	0.0620387	8.93737
OG0021968	S. pennellii	Sopen01g034260	-0.725018	0.0458099	32.9386	-3.68243	1.31868e-13	32.9386
OG0021976	S. pennellii	Sopen01g040880	0.0137463	0.985318	5.49983	-0.852549	0.28485	5.49983
OG0022082	S. pennellii	Sopen03g033970	0.89852	0.0224817	28.6721	0.168493	0.734481	28.6721
OG0022123	S. pennellii	Sopen02g014600	0.206285	0.690177	14.9597	-2.59706	5.57371e-09	14.9597	RNA-directed DNA polymerase
OG0022259	S. pennellii	Sopen08g002150	-0.0837676	0.869714	8.50989	-1.91904	0.00457732	8.50989	Cysteine-rich RLK (Receptor-like protein kinase) 8
OG0022266	S. pennellii	Sopen01g030030	0.203284	0.693731	39.7979	-2.43741	9.87927e-08	39.7979	Retrotransposon gag domain-containing protein (Fragment)
OG0022299	S. pennellii	Sopen09g032930	-0.393294	0.33336	9.27568	-1.27363	0.0251345	9.27568
OG0022350	S. pennellii	Sopen11g003320	1.2366	0.0159403	17.1379	1.54586	0.0155694	17.1379
OG0022388	S. pennellii	Sopen12g007070	0.890096	0.0465071	12.52	1.69493	0.00749676	12.52
OG0022419	S. pennellii	Sopen03g029500	-3.71426	0.000743359	587.763	-6.45124	8.68789e-06	587.763
OG0022419	S. pennellii	Sopen03g029480	0.636864	0.0593086	16.9451	1.27532	0.0199209	16.9451
OG0022458	S. pennellii	Sopen08g022700	0.28208	0.354187	42.5995	1.24385	1.86607e-05	42.5995
OG0022501	S. pennellii	Sopen11g006650	-0.303023	0.450871	10.6099	-1.53448	0.04127	10.6099	26S proteasome regulatory complex, subunit PSMD10
OG0022531	S. pennellii	Sopen02g009160	-1.93843	1.24434e-07	96.8464	-4.7705	4.4726e-22	96.8464	Tetratricopeptide TPR-1
OG0022556	S. pennellii	g.peak.cl84	-0.19332	0.63993	12.4061	-0.422439	0.432921	12.4061
OG0022593	S. pennellii	Sopen06g009140	0.627117	0.244071	8.1985	0.396446	0.564625	8.1985
OG0022624	S. pennellii	Sopen08g019510	-1.62954	0.00174673	14.3625	-0.235318	0.651859	14.3625
OG0022647	S. pennellii	g.peak.cl424	5.91088	3.36482e-08	25.9774	7.03316	6.11448e-12	25.9774
OG0022662	S. pennellii	Sopen08g005290	-0.638198	0.190222	5.07701	-1.27521	0.113359	5.07701
OG0022775	S. pennellii	Sopen02g037810	3.26482	8.67103e-05	20.8765	3.23549	2.46204e-07	20.8765		AT4G34050	Caffeoyl-CoA O-methyltransferase 1
OG0023561	S. pennellii	Sopen08g029910	3.51261	1.21323e-07	48.1064	5.40417	1.15484e-28	48.1064
OG0023957	S. pennellii	Sopen06g030170	-0.703411	0.000177365	117.189	-1.52459	3.27782e-13	117.189
OG0024195	S. pennellii	Sopen06g028210	-1.93703	1.20896e-10	118.054	-3.87192	3.10721e-08	118.054
OG0024287	S. pennellii	Sopen10g035010	-0.936922	0.0194833	10.705	-1.26585	0.0211342	10.705
OG0024384	S. pennellii	Sopen01g034710	-0.610452	0.216982	28.3774	-3.41872	0.00010933	28.3774
OG0025079	S. pennellii	Sopen04g004400	-0.0928056	0.6317	106.793	-0.437102	0.0259197	106.793
OG0025207	S. pennellii	Sopen07g002970	-1.01994	0.0183602	15.282	-2.52204	6.93794e-05	15.282
OG0025292	S. pennellii	Sopen09g006790	2.95421	0.000116191	5.35955	1.01006	0.187495	5.35955
OG0025425	S. pennellii	Sopen12g017120	-1.10806	0.0136093	16.7315	-0.68943	0.389324	16.7315
OG0025439	S. pennellii	Sopen12g029380	0.332502	0.453222	65.3131	-1.14745	0.000380132	65.3131
OG0025462	S. pennellii	Sopen01g024710	0.226937	0.484009	92.7631	1.3279	2.37305e-05	92.7631
OG0025504	S. pennellii	Sopen01g027390	1.61217	0.000264229	69.6391	1.22366	0.126945	69.6391
OG0025504	S. pennellii	Sopen08g027420	1.81046	1.85504e-05	55.6276	0.949603	0.240448	55.6276
OG0025520	S. pennellii	Sopen02g013200	0.197824	0.554646	44.0032	-0.154357	0.710226	44.0032
OG0025522	S. pennellii	Sopen08g020300	0.308506	0.433663	21.0728	2.18942	0.0168877	21.0728
OG0025530	S. pennellii	g.peak.cl1476	0.0210234	0.965995	12.4024	0.37215	0.540951	12.4024
OG0025530	S. pennellii	Sopen11g006670	-0.583273	0.0991671	20.8962	-1.86946	4.2612e-05	20.8962
OG0025544	S. pennellii	Sopen12g006360	1.26893	1.12117e-08	499.799	2.42409	5.25946e-29	499.799
OG0025606	S. pennellii	Sopen12g033050	-0.452175	0.219415	107.78	-1.96375	8.16646e-06	107.78
OG0025613	S. pennellii	Sopen02g009650	0.660649	0.0652086	27.9189	1.43116	2.02179e-05	27.9189
OG0025635	S. pennellii	Sopen05g029660	-0.34264	0.306952	52.4396	-2.30926	9.56938e-09	52.4396
OG0025639	S. pennellii	Sopen07g004470	0.883773	0.039581	21.8027	-0.616645	0.103452	21.8027
OG0025689	S. pennellii	Sopen05g029660	-0.34264	0.306952	52.4396	-2.30926	9.56938e-09	52.4396
OG0025720	S. pennellii	Sopen07g011340	-0.491804	0.186378	15.1664	-2.81066	1.09936e-07	15.1664
OG0025785	S. pennellii	g.peak.cl701	0.184409	0.609358	23.2054	1.74828	0.0404615	23.2054
OG0025792	S. pennellii	Sopen12g029630	-0.0799628	0.802702	47.543	-1.34393	4.49515e-05	47.543
OG0025810	S. pennellii	Sopen01g002640	-0.381534	0.45226	6.22602	0.675035	0.161546	6.22602
OG0025812	S. pennellii	Sopen01g007390	3.20408	0.00189114	20.8484	4.05443	2.31738e-07	20.8484
OG0025821	S. pennellii	Sopen06g007040	-0.344832	0.497035	25.5425	-0.247148	0.410994	25.5425
OG0025824	S. pennellii	Sopen01g032670	-0.982774	0.00212932	21.385	-1.42464	0.00106993	21.385	F-box domain-containing protein
OG0025845	S. pennellii	Sopen10g017350	-0.922453	0.0306325	14.0384	-1.45192	0.010801	14.0384
OG0025866	S. pennellii	Sopen06g011030	-0.0984141	0.849753	9.75488	-2.7491	0.00474178	9.75488	Protein kinase domain-containing protein
OG0025870	S. pennellii	Sopen06g023650	0.593458	0.152745	8.94612	-0.54773	0.372175	8.94612	Putative calmodulin-binding heat-shock protein-like
OG0025884	S. pennellii	Sopen05g014360	-0.146812	0.780957	15.6581	-0.694373	0.0380084	15.6581
OG0025888	S. pennellii	g.peak.cl1681	3.11295	0.000503211	12.7339	2.50106	1.40964e-05	12.7339	Putative calmodulin-binding heat-shock protein-like
OG0025896	S. pennellii	Sopen11g012230	-0.364672	0.437794	8.76124	-0.146596	0.744951	8.76124
OG0025896	S. pennellii	Sopen03g013940	-0.176434	0.715693	6.71988	0.141402	0.796077	6.71988
OG0028771	S. pennellii	Sopen10g035760	0.430318	0.292048	7.84138	-0.0671672	0.927115	7.84138	MADS-box domain-containing protein
OG0029290	S. pennellii	Sopen06g001480	1.20988	4.74151e-06	543.536	2.299	4.87038e-19	543.536
OG0029490	S. pennellii	Sopen02g017900	-0.869634	0.0199116	18.5347	-2.60111	2.47101e-06	18.5347
OG0030237	S. pennellii	Sopen08g017110	-0.337201	0.468444	8.02113	1.12909	0.0369703	8.02113
OG0030805	S. pennellii	Sopen05g026560	0.216728	0.408146	66.7671	1.17241	1.45853e-06	66.7671	4-coumarate--CoA ligase
OG0031543	S. pennellii	Sopen03g007300	0.424519	0.40738	37.6192	0.257133	0.341461	37.6192	Pentatricopeptide repeat-containing protein
OG0031564	S. pennellii	Sopen05g001580	0.743738	0.147248	22.4698	1.54181	0.0538543	22.4698
OG0031572	S. pennellii	Sopen03g003730	0.608327	0.191147	7.95585	-0.912581	0.148982	7.95585	Reverse transcriptase Ty1/copia-type domain-containing protein
OG0031605	S. pennellii	Sopen09g028410	3.54407	0.000121414	17.4975	7.21226	3.83476e-11	17.4975
OG0031718	S. pennellii	Sopen01g037380	-0.10074	0.842564	4.82887	-2.4464	0.00607808	4.82887
OG0031785	S. pennellii	Sopen04g021280	-0.615482	0.0989803	23.7278	-1.71384	0.000241442	23.7278
OG0031804	S. pennellii	Sopen05g003040	0.712579	4.39857e-05	490.435	2.55565	1.17016e-53	490.435	RNA-directed DNA polymerase
OG0031817	S. pennellii	Sopen03g014530	1.35967	0.0194431	10.7148	0.824401	0.0574962	10.7148
OG0031899	S. pennellii	Sopen11g001790	0.340916	0.493619	14.9079	3.54822	3.15969e-07	14.9079
OG0031964	S. pennellii	Sopen01g020790	-0.220526	0.529336	280.338	-1.65699	1.04148e-05	280.338
OG0031975	S. pennellii	Sopen01g014300	0	1	4.98059	-1.29138	0.0386949	4.98059
OG0031980	S. pennellii	Sopen01g016080	3.13096	0.00134385	16.2856	7.98484	2.91905e-13	16.2856
OG0031994	S. pennellii	Sopen01g024610	0.145534	0.741926	6.975	0	1	6.975
OG0031998	S. pennellii	Sopen01g035900	0.13236	0.801513	23.3282	0.413204	0.252652	23.3282	Polygalacturonase non-catalytic subunit AroGP3
OG0031999	S. pennellii	Sopen01g039150	-0.749309	0.0125324	82.9273	-2.50864	9.32486e-14	82.9273
OG0032004	S. pennellii	Sopen01g042600	3.22787	0.00115443	581.536	13.1129	6.26395e-34	581.536
OG0032013	S. pennellii	Sopen02g005530	4.58933	3.88465e-05	14.9548	7.66844	7.34166e-12	14.9548
OG0032015	S. pennellii	Sopen02g007890	-0.14746	0.780011	21.4364	-0.695629	0.0178952	21.4364
OG0032020	S. pennellii	Sopen02g018890	2.34341	1.38407e-06	24.4242	-0.212035	0.686713	24.4242	Alpha-amylase 3, chloroplastic-like
OG0032022	S. pennellii	Sopen02g020590	-0.963083	0.00194138	39.4854	-2.5667	3.59771e-11	39.4854
OG0032025	S. pennellii	Sopen02g030330	-0.285964	0.463205	46.8438	1.17109	2.13378e-06	46.8438	Aminotransferase class V domain-containing protein
OG0032027	S. pennellii	Sopen02g033740	-0.121125	0.742852	15.7095	0.21436	0.760377	15.7095
OG0032062	S. pennellii	Sopen11g008480	0.272869	0.388703	27.7285	0.728761	0.0671173	27.7285
OG0032069	S. pennellii	Sopen08g004630	4.66923	8.33253e-05	10.6122	7.05395	4.33602e-09	10.6122	Reverse transcriptase Ty1/copia-type domain-containing protein
OG0032070	S. pennellii	Sopen04g030640	4.31638	6.65871e-17	148.754	6.77749	8.81182e-36	148.754
OG0032082	S. pennellii	Sopen11g019290	2.7881	0.00250839	15.2123	4.50014	3.30979e-10	15.2123
OG0032089	S. pennellii	Sopen07g009620	-1.30781	0.0423398	9.00018	-1.3581	0.00786691	9.00018
OG0032109	S. pennellii	Sopen06g016270	-0.432439	0.312593	9.31109	-1.48742	0.0164615	9.31109
OG0032136	S. pennellii	Sopen08g003800	-0.543428	0.189324	78.2869	-1.84918	5.32594e-05	78.2869	Integrase catalytic domain-containing protein
OG0032141	S. pennellii	Sopen08g013060	-0.259526	0.225716	53.7663	-1.35741	5.61404e-06	53.7663
OG0032144	S. pennellii	Sopen10g024790	-1.64517	0.000162486	21.8947	-4.46555	5.47777e-07	21.8947
OG0032153	S. pennellii	Sopen09g001390	-0.235267	0.546903	13.6865	0	1	13.6865
OG0032154	S. pennellii	Sopen09g004040	-0.641899	0.0212446	48.1623	-0.450861	0.178123	48.1623
OG0032155	S. pennellii	Sopen09g005490	-0.473417	0.202123	14.0465	0.563439	0.135995	14.0465
OG0032166	S. pennellii	Sopen09g030220	-0.245607	0.413206	83.8957	-0.323731	0.273269	83.8957
OG0032171	S. pennellii	Sopen10g007890	0.120149	0.785624	10.0064	-0.386991	0.636892	10.0064	Reverse transcriptase Ty1/copia-type domain-containing protein
OG0032188	S. pennellii	Sopen10g030000	-0.356643	0.379873	13.1951	-1.22699	0.0319816	13.1951	Retrotransposon protein, putative, Ty1-copia subclass
OG0032197	S. pennellii	Sopen11g019060	-0.807355	0.00485087	111.013	-0.57971	0.0275385	111.013	phosphoenolpyruvate carboxykinase (ATP)
OG0032204	S. pennellii	Sopen12g001790	1.15046	0.0436771	17.7505	0.185938	0.801097	17.7505
OG0032210	S. pennellii	Sopen12g015220	0.20391	0.692652	6.4591	-1.74577	0.00694464	6.4591
OG0032212	S. pennellii	Sopen12g017380	-0.551182	0.129314	19.2589	-0.172505	0.782502	19.2589
OG0032213	S. pennellii	Sopen01g034080	0.397005	0.437048	3.88069	-0.986998	0.10105	3.88069	Cytochrome P450, family 87, subfamily A, polypeptide 2
OG0032215	S. pennellii	Sopen12g022430	1.68523	0.000101283	22.3727	-0.156676	0.771865	22.3727
OG0032227	S. pennellii	Sopen08g003250	0.0289075	0.952462	21.9837	0.488472	0.152222	21.9837	CCHC-type domain-containing protein
OG0059406	S. pennellii	Sopen01g001250	1.26798	0.00271967	94.4572	2.13363	7.6799e-07	94.4572
OG0059412	S. pennellii	Sopen01g001870	-0.235262	0.609225	4.78717	-2.86339	0.00284809	4.78717
OG0059509	S. pennellii	Sopen01g017700	1.38157	0.0107586	14.6377	-1.40234	0.0920774	14.6377
OG0059519	S. pennellii	Sopen01g019530	-0.589386	0.207211	4.7241	-0.376229	0.648451	4.7241
OG0059539	S. pennellii	Sopen01g021790	-0.660454	0.0387265	23.6823	-2.39067	2.27203e-06	23.6823	Tryptophan synthase
OG0059574	S. pennellii	Sopen01g037900	2.77015	0.000306346	35.5547	5.28567	5.29087e-17	35.5547	TFIIB-type domain-containing protein
OG0059593	S. pennellii	Sopen01g048750	-0.689008	0.0488484	37.1144	-0.826489	0.011993	37.1144	Transcription initiation factor IIB
OG0059599	S. pennellii	Sopen02g001400	-0.110831	0.682678	33.796	-0.347511	0.335089	33.796	RNA-directed DNA polymerase
OG0059626	S. pennellii	Sopen02g007770	-0.204347	0.683546	10.6818	4.53328	3.15619e-08	10.6818
OG0059635	S. pennellii	Sopen02g011130	0.147036	0.744873	5.28274	0.0847303	0.91432	5.28274
OG0059649	S. pennellii	Sopen02g025660	-0.334715	0.486574	5.98905	1.13035	0.0591235	5.98905
OG0059650	S. pennellii	Sopen02g025690	-0.029591	0.962634	4.73834	0.561233	0.495982	4.73834
OG0059651	S. pennellii	Sopen02g027320	-0.293139	0.467632	17.9102	-0.786595	0.129029	17.9102
OG0059662	S. pennellii	Sopen02g034930	-0.343694	0.489259	7.89926	3.71546	5.2334e-06	7.89926
OG0059665	S. pennellii	Sopen02g037200	-0.00420304	0.994149	96.4678	-0.876267	0.000305982	96.4678
OG0059667	S. pennellii	Sopen03g001920	1.85552	3.40632e-05	180.385	10.6719	2.0693e-23	180.385
OG0059668	S. pennellii	Sopen03g003730	0.608327	0.191147	7.95585	-0.912581	0.148982	7.95585
OG0059701	S. pennellii	Sopen03g014410	0	1	14.8562	-1.32411	0.0132669	14.8562
OG0059723	S. pennellii	Sopen03g016480	-1.2259	0.000131029	18.922	-0.796375	0.301957	18.922	50S ribosomal protein L3-2, chloroplastic-like isoform X2
OG0059724	S. pennellii	Sopen03g016480	-1.2259	0.000131029	18.922	-0.796375	0.301957	18.922
OG0059749	S. pennellii	Sopen03g020460	4.49635	7.06439e-15	80.6442	8.02216	1.28773e-24	80.6442
OG0059762	S. pennellii	Sopen03g026500	0.801979	0.00594505	129.395	-0.421432	0.17814	129.395
OG0059766	S. pennellii	Sopen03g027150	0.604412	0.173151	151.767	0.330684	0.0715729	151.767
OG0059767	S. pennellii	Sopen03g027170	1.21948	0.0189391	20.6415	4.4327	2.29421e-15	20.6415
OG0059779	S. pennellii	Sopen04g002020	-0.756577	0.144228	272.446	-4.88443	2.54987e-08	272.446
OG0059792	S. pennellii	Sopen04g008440	0.0501138	0.886143	76.8933	-0.33119	0.464995	76.8933	Retrotransposon gag domain-containing protein
OG0059793	S. pennellii	Sopen04g008870	0.0284223	0.965337	7.81998	5.19562	2.91657e-08	7.81998
OG0059796	S. pennellii	g.peak.cl515	-0.602692	0.0885296	12.3996	0	1	12.3996
OG0059797	S. pennellii	g.peak.cl515	-0.602692	0.0885296	12.3996	0	1	12.3996
OG0059819	S. pennellii	Sopen04g012630	0.858766	0.138653	6.61828	1.23723	0.042495	6.61828
OG0059868	S. pennellii	Sopen04g023850	-0.868122	0.045645	59.6428	0.865173	0.156394	59.6428
OG0059870	S. pennellii	Sopen04g024550	-4.57545	3.34348e-14	133.785	-7.21629	3.57051e-20	133.785
OG0059872	S. pennellii	g.peak.cl587	0.575141	0.149947	34.8135	3.32473	7.38666e-14	34.8135
OG0059898	S. pennellii	Sopen05g008390	-0.926606	7.80504e-05	111.6	-0.216725	0.358775	111.6
OG0059900	S. pennellii	Sopen05g008830	1.43205	0.0137617	15.9393	3.32306	9.59793e-08	15.9393
OG0059916	S. pennellii	Sopen05g013630	-0.35391	0.383415	9.57778	-1.79135	0.00453386	9.57778
OG0059964	S. pennellii	Sopen05g029210	-0.215703	0.639632	4.75003	0	1	4.75003
OG0059989	S. pennellii	Sopen06g007040	-0.344832	0.497035	25.5425	-0.247148	0.410994	25.5425	Reverse transcriptase Ty1/copia-type domain-containing protein
OG0059990	S. pennellii	Sopen06g007040	-0.344832	0.497035	25.5425	-0.247148	0.410994	25.5425	Phosphoenolpyruvate carboxylase
OG0059999	S. pennellii	Sopen06g008540	-1.46344	0.00768071	7.38455	-0.383915	0.641591	7.38455	40S ribosomal protein S4
OG0060018	S. pennellii	Sopen06g009140	0.627117	0.244071	8.1985	0.396446	0.564625	8.1985
OG0060019	S. pennellii	Sopen06g009140	0.627117	0.244071	8.1985	0.396446	0.564625	8.1985
OG0060022	S. pennellii	Sopen06g009500	3.3847	7.63523e-05	22.8937	1.07567	0.0271084	22.8937
OG0060055	S. pennellii	Sopen06g016270	-0.432439	0.312593	9.31109	-1.48742	0.0164615	9.31109
OG0060061	S. pennellii	Sopen06g017840	-1.29318	0.000414656	20.8901	-2.77635	4.02001e-08	20.8901
OG0060062	S. pennellii	Sopen06g017840	-1.29318	0.000414656	20.8901	-2.77635	4.02001e-08	20.8901
OG0060064	S. pennellii	Sopen06g018260	0.167008	0.69384	10.3819	0.471437	0.472016	10.3819	Integrase catalytic domain-containing protein
OG0060089	S. pennellii	Sopen07g005840	1.47098	0.0339089	7.30519	1.57701	0.00435094	7.30519	Phosphate transporter
OG0060095	S. pennellii	Sopen07g007680	0.602841	0.115246	36.9342	3.54681	1.9014e-19	36.9342
OG0060144	S. pennellii	Sopen07g017370	0	1	12.3059	-1.25457	0.00547226	12.3059
OG0060165	S. pennellii	Sopen07g025110	0.0440433	0.933483	195.733	-2.99092	4.9155e-07	195.733	Integrase catalytic domain-containing protein
OG0060187	S. pennellii	Sopen08g007520	-0.390618	0.345741	10.2943	-0.554533	0.428882	10.2943
OG0060230	S. pennellii	g.peak.cl1086	-0.0908034	0.859754	5.83843	-0.739508	0.359517	5.83843
OG0060264	S. pennellii	Sopen08g020100	0.174513	0.695231	7.87704	0.0651387	0.935342	7.87704
OG0060288	S. pennellii	Sopen09g008880	0	1	7.10246	-1.72533	0.00130385	7.10246
OG0060297	S. pennellii	Sopen09g010980	0.0244106	0.954806	16.1592	-0.385411	0.44625	16.1592
OG0060312	S. pennellii	Sopen09g016420	1.15422	0.0698389	28.3516	8.13476	4.43236e-13	28.3516	Retrotransposon protein, putative, Ty1-copia subclass
OG0060341	S. pennellii	Sopen09g020700	-0.11616	0.763276	17.1918	-2.106	1.52739e-05	17.1918
OG0060352	S. pennellii	Sopen09g022010	0.757879	0.000113384	300.671	-0.872316	1.02802e-05	300.671
OG0060354	S. pennellii	g.peak.cl1246	0	1	16.7274	-0.79155	0.0194467	16.7274
OG0060356	S. pennellii	Sopen09g022490	3.93858	0.000267479	11.3003	6.56099	5.12503e-09	11.3003
OG0060373	S. pennellii	Sopen09g026100	0.671277	0.0803368	10.8335	0.452596	0.410436	10.8335
OG0060382	S. pennellii	Sopen09g030730	2.21853	3.25278e-08	18.0531	0.601584	0.457539	18.0531
OG0060396	S. pennellii	Sopen10g007160	1.55746	0.0176661	9.91983	4.32562	1.35965e-06	9.91983
OG0060430	S. pennellii	Sopen10g013190	0.36467	0.461616	9.22852	4.85319	5.65027e-08	9.22852
OG0060451	S. pennellii	Sopen10g018230	3.49195	0.000681379	11.7182	7.52236	5.81753e-12	11.7182
OG0060461	S. pennellii	Sopen10g020030	-0.337598	0.373814	11.228	0.597434	0.461377	11.228	ABC transmembrane type-1 domain-containing protein
OG0060484	S. pennellii	Sopen10g022880	0.858265	0.138126	10.4175	7.39154	8.76425e-11	10.4175	non-specific serine/threonine protein kinase
OG0060490	S. pennellii	Sopen10g024790	-1.64517	0.000162486	21.8947	-4.46555	5.47777e-07	21.8947	Retrotransposon gag domain-containing protein
OG0060491	S. pennellii	Sopen10g024790	-1.64517	0.000162486	21.8947	-4.46555	5.47777e-07	21.8947
OG0060510	S. pennellii	Sopen10g029950	0.439924	0.312987	6.76021	-1.02144	0.143853	6.76021
OG0060515	S. pennellii	Sopen11g001600	-0.310147	0.329756	27.9935	-1.10866	0.00424099	27.9935
OG0060518	S. pennellii	Sopen11g002950	1.2479	0.00177519	44.1154	5.76	2.02072e-20	44.1154
OG0060532	S. pennellii	Sopen11g011080	-0.287429	0.421053	28.5854	-1.95497	2.21714e-05	28.5854
OG0060535	S. pennellii	Sopen11g012230	-0.364672	0.437794	8.76124	-0.146596	0.744951	8.76124
OG0060539	S. pennellii	Sopen11g012780	0.312299	0.452853	11.6551	-1.202	0.0258882	11.6551
OG0060562	S. pennellii	Sopen11g019110	-0.808677	0.0865044	9.72936	-1.20014	0.086163	9.72936	G-type lectin S-receptor-like serine/threonine-protein kinase LECRK4
OG0060563	S. pennellii	Sopen11g019110	-0.808677	0.0865044	9.72936	-1.20014	0.086163	9.72936
OG0060569	S. pennellii	Sopen11g021100	-0.208377	0.651052	4.77614	-1.46006	0.0761328	4.77614	Transposable element protein
OG0060574	S. pennellii	Sopen11g022860	0	1	5.16063	-1.58964	0.0179465	5.16063
OG0060585	S. pennellii	Sopen11g029660	-0.308054	0.286478	24.8553	-0.726403	0.0804733	24.8553
OG0060594	S. pennellii	Sopen12g009380	0.111281	0.838911	4.59129	-0.545714	0.341727	4.59129
OG0060634	S. pennellii	Sopen12g018540	-0.333079	0.279973	65.0954	-1.4526	3.4971e-05	65.0954	CCHC-type domain-containing protein
OG0060662	S. pennellii	Sopen12g023340	2.69451	0.00244692	26.8228	8.76247	1.89699e-16	26.8228	CCHC-type domain-containing protein
OG0060706	S. pennellii	Sopen02g031120	-0.18399	0.686522	7.78349	-2.17579	0.0142025	7.78349
OG0060723	S. pennellii	Sopen10g004750	0.711995	0.159464	4.88161	2.70964	8.62514e-05	4.88161
OG0060729	S. pennellii	Sopen11g001600	-0.310147	0.329756	27.9935	-1.10866	0.00424099	27.9935
OG0060734	S. pennellii	Sopen12g014600	2.21754	0.000467777	9.44838	1.31499	0.0492164	9.44838
OG0060749	S. pennellii	Sopen03g023580	-0.256805	0.581496	53.3211	-2.7371	0.0046515	53.3211
OG0060780	S. pennellii	g.peak.cl1086	-0.0908034	0.859754	5.83843	-0.739508	0.359517	5.83843
OG0060781	S. pennellii	Sopen08g021290	0.437193	0.293818	114.096	-0.0495756	0.935117	114.096	Shell matrix protein
									Shell matrix protein
									Transposable element protein (Fragment)
									ABC transmembrane type-1 domain-containing protein (Fragment)
									ABC transmembrane type-1 domain-containing protein

## Sheet: suppl. tab. S5
Supplementary table S5: Information on the putative function of S. habrochaites sDEOGs.
OG	Species	GeneID	log2FoldChange_sus	padj_sus	baseMean_sus	log2FoldChange_res	padj_res	baseMean_res	Function_pannzer	Ath_GeneID	Ath_Function
OG0000259	S. habrochaites	SHch11g009700	0.447047	0.183417	17.7346	0.0287297	0.806313	17.7346
OG0000357	S. habrochaites	SHch10g004820	-0.242362	0.462754	30.1866	0.000144256	1	30.1866		AT3G27190	Uridine_cytidine kinase UKL1, chloroplastic
OG0000357	S. habrochaites	SHch10g004820	-0.242362	0.462754	30.1866	0.000144256	1	30.1866		AT5G40870	Uridine_cytidine kinase UKL1, chloroplastic
OG0000357	S. habrochaites	SHch10g004820	-0.242362	0.462754	30.1866	0.000144256	1	30.1866		AT4G26510	Uridine kinase-like protein 4
OG0000357	S. habrochaites	SHch10g004820	-0.242362	0.462754	30.1866	0.000144256	1	30.1866		AT1G55810	Uridine kinase-like protein 3
OG0000357	S. habrochaites	SHch10g004820	-0.242362	0.462754	30.1866	0.000144256	1	30.1866		AT3G27440	Uridine kinase-like protein 5
OG0000443	S. habrochaites	SHch07g025010	0.0816345	0.846165	26.6216	-0.000515089	1	26.6216
OG0000443	S. habrochaites	SHch07g025020	-0.175268	0.598425	9.07481	0.00354058		9.07481
OG0000493	S. habrochaites	SHch04g030320	0.313503	0.325977	6.4772	-0.0116771		6.4772		AT1G52940	Purple acid phosphatase 5
OG0000493	S. habrochaites	SHch04g030320	0.313503	0.325977	6.4772	-0.0116771		6.4772		AT2G27190	Fe(3+)-Zn(2+) purple acid phosphatase 12
OG0000493	S. habrochaites	SHch04g030320	0.313503	0.325977	6.4772	-0.0116771		6.4772		AT1G56360	Purple acid phosphatase 6
OG0000493	S. habrochaites	SHch04g030320	0.313503	0.325977	6.4772	-0.0116771		6.4772		AT4G36350	Purple acid phosphatase 25
OG0000493	S. habrochaites	SHch04g030320	0.313503	0.325977	6.4772	-0.0116771		6.4772		AT3G46120
OG0000493	S. habrochaites	SHch04g030320	0.313503	0.325977	6.4772	-0.0116771		6.4772		AT2G18130	Purple acid phosphatase 11
OG0000493	S. habrochaites	SHch04g030320	0.313503	0.325977	6.4772	-0.0116771		6.4772		AT2G16430	Purple acid phosphatase 10
OG0000549	S. habrochaites	SHch07g006880	-0.114932	0.764843	148.065	-0.000982284	0.999225	148.065		AT5G63660	Defensin-like protein 6
OG0000549	S. habrochaites	SHch07g006880	-0.114932	0.764843	148.065	-0.000982284	0.999225	148.065		AT2G02120	Defensin-like protein 4
OG0000549	S. habrochaites	SHch07g006880	-0.114932	0.764843	148.065	-0.000982284	0.999225	148.065		AT2G02100	Defensin-like protein 2
OG0000549	S. habrochaites	SHch07g006880	-0.114932	0.764843	148.065	-0.000982284	0.999225	148.065		AT2G02130	Defensin-like protein 1
OG0000549	S. habrochaites	SHch07g006880	-0.114932	0.764843	148.065	-0.000982284	0.999225	148.065		AT1G61070	Defensin-like protein 5
OG0000549	S. habrochaites	SHch07g006880	-0.114932	0.764843	148.065	-0.000982284	0.999225	148.065		AT2G02147	Defensin-like protein 8
OG0000549	S. habrochaites	SHch07g006880	-0.114932	0.764843	148.065	-0.000982284	0.999225	148.065		AT2G02140	Defensin-like protein 10
OG0000549	S. habrochaites	SHch07g006880	-0.114932	0.764843	148.065	-0.000982284	0.999225	148.065		AT2G31953	Putative defensin-like protein 9
OG0000549	S. habrochaites	SHch07g006880	-0.114932	0.764843	148.065	-0.000982284	0.999225	148.065		AT2G31957	Defensin-like protein 7
OG0000600	S. habrochaites	SHch01g044010	0.0648101	0.884797	10.1387	0.0373798		10.1387		AT2G18180	Phosphatidylinositol_phosphatidylcholine transfer protein SFH10
OG0000600	S. habrochaites	SHch01g044010	0.0648101	0.884797	10.1387	0.0373798		10.1387		AT4G36490	Phosphatidylinositol_phosphatidylcholine transfer protein SFH12
OG0000600	S. habrochaites	SHch01g044010	0.0648101	0.884797	10.1387	0.0373798		10.1387		AT2G21540	Phosphatidylinositol_phosphatidylcholine transfer protein SFH3
OG0000700	S. habrochaites	SHch04g009640	-1.03995	0.00694425	29.7196	-0.000851909	1	29.7196		AT5G37600	Glutamine synthetase cytosolic isozyme 1-1
OG0000700	S. habrochaites	SHch04g009640	-1.03995	0.00694425	29.7196	-0.000851909	1	29.7196		AT1G66200	Glutamine synthetase cytosolic isozyme 1-2
OG0000700	S. habrochaites	SHch04g009640	-1.03995	0.00694425	29.7196	-0.000851909	1	29.7196		AT5G16570	Glutamine synthetase cytosolic isozyme 1-4
OG0000700	S. habrochaites	SHch04g009640	-1.03995	0.00694425	29.7196	-0.000851909	1	29.7196		AT1G48470	Glutamine synthetase cytosolic isozyme 1-5
OG0000700	S. habrochaites	SHch04g009640	-1.03995	0.00694425	29.7196	-0.000851909	1	29.7196		AT3G17820	Glutamine synthetase cytosolic isozyme 1-3
OG0000729	S. habrochaites	SHch02g024320	-0.128958	0.733026	34.9879	0.466221	0.152866	34.9879
OG0000729	S. habrochaites	g.peak.cl305	-0.238081	0.471162	26.9993	0.0545998	0.63095	26.9993	Integrase catalytic domain-containing protein
OG0000729	S. habrochaites	g.minus_peak_40887	0.00256573	1	18.3015	0.0141809	0.941004	18.3015
OG0000729	S. habrochaites	g.minus_peak_67863	-0.122695	0.749493	27.5283	0.127687	0.320248	27.5283
OG0000732	S. habrochaites	g.minus_peak_58216	0.165253	0.542189	175.771	-0.000664826	0.99916	175.771		AT3G56660	bZIP transcription factor 49
OG0000732	S. habrochaites	g.minus_peak_58216	0.165253	0.542189	175.771	-0.000664826	0.99916	175.771		AT2G40950	bZIP transcription factor 17
OG0000732	S. habrochaites	g.minus_peak_58216	0.165253	0.542189	175.771	-0.000664826	0.99916	175.771		AT3G10800	bZIP transcription factor 28
OG0000773	S. habrochaites	SHch02g005810	0.224296	0.497304	18.2612	-0.00518239	0.974321	18.2612		AT4G05110	Equilibrative nucleotide transporter 6
OG0000773	S. habrochaites	SHch02g005810	0.224296	0.497304	18.2612	-0.00518239	0.974321	18.2612		AT4G05120	Equilibrative nucleotide transporter 3
OG0000773	S. habrochaites	SHch02g005810	0.224296	0.497304	18.2612	-0.00518239	0.974321	18.2612		AT4G05130	Equilibrative nucleotide transporter 4
OG0000773	S. habrochaites	SHch02g005810	0.224296	0.497304	18.2612	-0.00518239	0.974321	18.2612		AT4G05140	Equilibrative nucleotide transporter 5
OG0000820	S. habrochaites	g.peak.cl2624	-0.192035	0.567789	5.48466	0		5.48466
OG0000842	S. habrochaites	SHch01g005860	0.100823	0.799819	138.767	-0.022534	0.741431	138.767		AT5G06510	Nuclear transcription factor Y subunit A-10
OG0000842	S. habrochaites	SHch01g005860	0.100823	0.799819	138.767	-0.022534	0.741431	138.767		AT3G05690	Nuclear transcription factor Y subunit A-2
OG0000851	S. habrochaites	SHch11g023540	-0.0184089	0.980815	25.8603	0.152326	0.35651	25.8603		AT2G28250	Receptor-like serine_threonine-protein kinase NCRK
OG0000907	S. habrochaites	SHch08g005900	0.244715	0.147813	362.324	-0.0302466	0.322075	362.324		AT1G30410	ABC transporter C family member 12
OG0000907	S. habrochaites	SHch08g005900	0.244715	0.147813	362.324	-0.0302466	0.322075	362.324		AT1G30420	ABC transporter C family member 11
OG0000907	S. habrochaites	SHch08g005900	0.244715	0.147813	362.324	-0.0302466	0.322075	362.324		AT2G34660	ABC transporter C family member 2
OG0000907	S. habrochaites	SHch08g005900	0.244715	0.147813	362.324	-0.0302466	0.322075	362.324		AT1G30400	ABC transporter C family member 1
OG0000923	S. habrochaites	SHch08g012130	-0.0680697	0.87149	16.4114	0.00878864	0.971178	16.4114
OG0000923	S. habrochaites	SHch01g004490	-0.294213	0.318087	94.1594	-0.00752908	0.995752	94.1594
OG0000973	S. habrochaites	SHch09g011410	-0.0482667	0.918778	8.23729	0.0231916		8.23729
OG0001068	S. habrochaites	SHch04g031690	-0.121558	0.747049	32.2119	-0.0492124	0.628387	32.2119		AT1G76310	Cyclin-B2-4
OG0001068	S. habrochaites	SHch04g031690	-0.121558	0.747049	32.2119	-0.0492124	0.628387	32.2119		AT1G20610	Cyclin-B2-3
OG0001068	S. habrochaites	SHch04g031690	-0.121558	0.747049	32.2119	-0.0492124	0.628387	32.2119		AT2G17620	Cyclin-B2-1
OG0001073	S. habrochaites	SHch03g036220	0.518573	0.0507236	107.247	-0.00133299	0.998439	107.247		AT3G16230	Eukaryotic LigT
OG0001114	S. habrochaites	SHch02g009820	-0.876904	0.0537691	8.02208	0.00205139		8.02208		AT5G42965	Polynucleotidyl transferase, ribonuclease H-like superfamily protein
OG0001114	S. habrochaites	SHch02g009820	-0.876904	0.0537691	8.02208	0.00205139		8.02208		AT3G43940
OG0001114	S. habrochaites	SHch02g009820	-0.876904	0.0537691	8.02208	0.00205139		8.02208		AT5G42905	Polynucleotidyl transferase, ribonuclease H-like superfamily protein
OG0001201	S. habrochaites	SHch07g022400	-0.326249	0.276229	6.13305	-0.000641397		6.13305
OG0001263	S. habrochaites	SHch01g006290	0.210928	0.534546	9.03988	0.00130772		9.03988		AT3G11620	Alpha_beta-Hydrolases superfamily protein
OG0001272	S. habrochaites	SHch12g007420	0.207488	0.537011	15.5362	-0.0065951	0.934928	15.5362
OG0001373	S. habrochaites	SHch03g021380	0.0934076	0.816614	13.8162	0.00383067	0.995076	13.8162
OG0001447	S. habrochaites	SHch12g026900	-0.00181752	1	15.0024	-0.00887601	0.951775	15.0024		AT3G30340	WAT1-related protein At3g30340
OG0001480	S. habrochaites	SHch08g020680	-0.499209	0.154447	14.8132	0.00275739	1	14.8132		AT2G35600	Protein Brevis radix-like 1
OG0001480	S. habrochaites	SHch08g020680	-0.499209	0.154447	14.8132	0.00275739	1	14.8132		AT1G31880	Protein BREVIS RADIX
OG0001480	S. habrochaites	SHch08g020680	-0.499209	0.154447	14.8132	0.00275739	1	14.8132		AT2G21030
OG0001498	S. habrochaites	SHch01g023890	-0.430174	0.196059	27.0049	0.0494664	0.643773	27.0049		AT3G21530	DNAse I-like superfamily protein
OG0001498	S. habrochaites	SHch01g023890	-0.430174	0.196059	27.0049	0.0494664	0.643773	27.0049		AT2G48030	At2g48030
OG0001589	S. habrochaites	SHch12g005360	0.131279	0.726411	69.9557	0.00148632	0.99916	69.9557		AT1G30330	Auxin response factor 6
OG0001678	S. habrochaites	SHch11g025420	-0.00426382	1	30.5039	0.000555328	1	30.5039		AT2G28550	Ethylene-responsive transcription factor RAP2-7
OG0001736	S. habrochaites	SHch06g005700	-0.127319	0.737229	33.8552	0.00362175	0.993424	33.8552		AT3G53640	non-specific serine_threonine protein kinase
OG0001736	S. habrochaites	SHch06g005700	-0.127319	0.737229	33.8552	0.00362175	0.993424	33.8552		AT1G13350	non-specific serine_threonine protein kinase
OG0001736	S. habrochaites	SHch06g005700	-0.127319	0.737229	33.8552	0.00362175	0.993424	33.8552		AT3G25840	non-specific serine_threonine protein kinase
OG0001808	S. habrochaites	SHch01g023240	-0.281251	0.368196	58.051	-0.00746486	0.982205	58.051		AT5G19160	Protein trichome birefringence-like 11
OG0001808	S. habrochaites	SHch01g023240	-0.281251	0.368196	58.051	-0.00746486	0.982205	58.051		AT3G06080	Protein trichome birefringence-like 10
OG0001896	S. habrochaites	SHch03g005920	0.390137	0.230985	9.75804	-0.03245		9.75804		AT4G25400	Transcription factor bHLH118
OG0001896	S. habrochaites	SHch03g005920	0.390137	0.230985	9.75804	-0.03245		9.75804		AT5G51780	Transcription factor bHLH36
OG0001896	S. habrochaites	SHch03g005920	0.390137	0.230985	9.75804	-0.03245		9.75804		AT5G51790	Transcription factor bHLH120
OG0001896	S. habrochaites	SHch03g005920	0.390137	0.230985	9.75804	-0.03245		9.75804		AT4G25410	Transcription factor bHLH126
OG0001926	S. habrochaites	SHch05g009900	-0.106285	0.751425	6.52869	-0.00881711		6.52869		AT2G03720	Adenine nucleotide alpha hydrolases-like superfamily protein
OG0002023	S. habrochaites	SHch03g024390	1.611	0.0222234	29.5391	-0.00431015	0.982205	29.5391		AT5G50600	11-beta-hydroxysteroid dehydrogenase 1A
OG0002023	S. habrochaites	SHch03g024390	1.611	0.0222234	29.5391	-0.00431015	0.982205	29.5391		AT5G50600	11-beta-hydroxysteroid dehydrogenase 1B
OG0002023	S. habrochaites	SHch03g024390	1.611	0.0222234	29.5391	-0.00431015	0.982205	29.5391		AT5G50700	11-beta-hydroxysteroid dehydrogenase 1A
OG0002023	S. habrochaites	SHch03g024390	1.611	0.0222234	29.5391	-0.00431015	0.982205	29.5391		AT5G50700	11-beta-hydroxysteroid dehydrogenase 1B
OG0002023	S. habrochaites	SHch03g024390	1.611	0.0222234	29.5391	-0.00431015	0.982205	29.5391		AT5G50770	11-beta-hydroxysteroid dehydrogenase-like 6
OG0002068	S. habrochaites	SHch03g027140	0.238213	0.4045	2382.3	0.000747272	0.999688	2382.3		AT1G27400	Large ribosomal subunit protein uL22z
OG0002068	S. habrochaites	SHch03g027140	0.238213	0.4045	2382.3	0.000747272	0.999688	2382.3		AT1G67430	Large ribosomal subunit protein uL22y
OG0002075	S. habrochaites	SHch10g026180	-0.0680923	0.871624	18.3784	0.0128424	0.940417	18.3784		AT5G06480	At5g06480
OG0002075	S. habrochaites	SHch10g026180	-0.0680923	0.871624	18.3784	0.0128424	0.940417	18.3784		AT3G11780	MD-2-related lipid recognition domain-containing protein _ ML domain-containing protein
OG0002090	S. habrochaites	SHch07g016140	-0.303719	0.293915	31.896	-0.00135519	1	31.896		AT5G20580	TMEM192 family protein
OG0002090	S. habrochaites	SHch07g016140	-0.303719	0.293915	31.896	-0.00135519	1	31.896		AT2G06005	Protein FIP1
OG0002093	S. habrochaites	SHch12g008990	-0.829582	0.0784115	141.606	-0.0109395	0.959376	141.606		AT2G42840	Protodermal factor 1
OG0002132	S. habrochaites	SHch01g032830	0.113266	0.769432	62.5925	-0.00494308	0.971178	62.5925
OG0002197	S. habrochaites	SHch04g009740	-0.466024	0.16191	8.69415	-0.0504464		8.69415		AT5G37290	ARM repeat superfamily protein
OG0002202	S. habrochaites	SHch05g019830	-0.0104141	0.996844	35.1899	0.00372063	0.998439	35.1899		AT1G67980	Putative caffeoyl-CoA O-methyltransferase At1g67980
OG0002210	S. habrochaites	SHch11g007000	0.0481404	0.917489	54.8155	-0.0131919	0.794913	54.8155		AT5G05680	Nuclear pore complex protein NUP88
OG0002263	S. habrochaites	SHch08g014290	-0.178245	0.573914	167.167	-0.0727583	0.377116	167.167		AT1G17590	Nuclear transcription factor Y subunit A-8
OG0002263	S. habrochaites	SHch08g014290	-0.178245	0.573914	167.167	-0.0727583	0.377116	167.167		AT1G72830	Nuclear transcription factor Y subunit A-3
OG0002322	S. habrochaites	SHch08g014010	-0.295257	0.361522	25.0361	-0.0111377	0.844837	25.0361
OG0002335	S. habrochaites	g.peak.cl650	-0.0734022	0.867415	18.3695	0	1	18.3695
OG0002358	S. habrochaites	SHch12g018960	-0.104576	0.772987	11.8637	-0.00552177		11.8637		AT1G52160	tRNase Z TRZ3, mitochondrial
OG0002358	S. habrochaites	SHch12g018960	-0.104576	0.772987	11.8637	-0.00552177		11.8637		AT3G16260	tRNAse Z TRZ4, mitochondrial
OG0002404	S. habrochaites	SHch08g017760	0.123843	0.745799	15.1929	-0.0113075	0.911031	15.1929		AT4G32700	Helicase and polymerase-containing protein TEBICHI
OG0002413	S. habrochaites	SHch02g029880	-0.280568	0.388467	102.838	0.00431568	0.971178	102.838		AT5G15120	Plant cysteine oxidase 1
OG0002413	S. habrochaites	SHch02g029880	-0.280568	0.388467	102.838	0.00431568	0.971178	102.838		AT5G39890	Plant cysteine oxidase 2
OG0002413	S. habrochaites	SHch02g014230	-0.0204888	0.974009	11.7445	-0.00222318		11.7445		AT5G15120	Plant cysteine oxidase 1
OG0002413	S. habrochaites	SHch02g014230	-0.0204888	0.974009	11.7445	-0.00222318		11.7445		AT5G39890	Plant cysteine oxidase 2
OG0002492	S. habrochaites	SHch08g019900	1.50516	0.00234428	11.8525	-0.00191351		11.8525		AT4G16195	S-protein homolog 2
OG0002530	S. habrochaites	SHch10g006730	-0.0434564	0.911899	11.3476	-0.000766184		11.3476
OG0002557	S. habrochaites	SHch04g009160	-0.174947	0.607958	114.376	-0.000659621	1	114.376		AT1G26270	Phosphatidylinositol 4-kinase gamma 5
OG0002557	S. habrochaites	SHch04g009160	-0.174947	0.607958	114.376	-0.000659621	1	114.376		AT1G13640	Phosphatidylinositol 4-kinase gamma 6
OG0002557	S. habrochaites	SHch04g009160	-0.174947	0.607958	114.376	-0.000659621	1	114.376		AT2G03890	Phosphatidylinositol 4-kinase gamma 7
OG0002585	S. habrochaites	SHch02g029230	-0.321659	0.314886	15.7507	-0.0173554	0.840657	15.7507		AT3G48020	At3g48020
OG0002585	S. habrochaites	SHch02g029230	-0.321659	0.314886	15.7507	-0.0173554	0.840657	15.7507		AT5G62865	Uncharacterized protein At5g62860_MQB2_160
OG0002585	S. habrochaites	SHch02g029230	-0.321659	0.314886	15.7507	-0.0173554	0.840657	15.7507		AT3G01430	NHL domain protein
OG0002585	S. habrochaites	SHch02g029230	-0.321659	0.314886	15.7507	-0.0173554	0.840657	15.7507		AT5G14895	NHL domain protein
OG0002607	S. habrochaites	SHch01g006100	-0.330174	0.302017	14.6255	0.00105887	1	14.6255		AT1G80245	At1g80245
OG0002607	S. habrochaites	SHch01g006100	-0.330174	0.302017	14.6255	0.00105887	1	14.6255		AT4G00695	Spc97_Spc98 family of spindle pole body (SBP) component
OG0002671	S. habrochaites	SHch03g020470	0.0791384	0.852482	30.0228	-0.0154926	0.825456	30.0228		AT2G40780	Nucleic acid-binding, OB-fold-like protein
OG0002790	S. habrochaites	SHch11g025810	-0.432505	0.0965961	257.581	-0.00113348	0.997631	257.581		AT5G04530	3-ketoacyl-CoA synthase 19
OG0002790	S. habrochaites	SHch11g025810	-0.432505	0.0965961	257.581	-0.00113348	0.997631	257.581		AT2G28630	3-ketoacyl-CoA synthase 12
OG0002790	S. habrochaites	SHch11g025810	-0.432505	0.0965961	257.581	-0.00113348	0.997631	257.581		AT1G07720	3-ketoacyl-CoA synthase 3
OG0002816	S. habrochaites	SHch09g012370	0.00134124	1	156.014	-1.70415e-05	1	156.014		AT5G01800	AT5g01800_T20L15_70
OG0002816	S. habrochaites	SHch09g012370	0.00134124	1	156.014	-1.70415e-05	1	156.014		AT3G51730	AT3g51730_T18N14_110
OG0002821	S. habrochaites	SHch02g014520	-0.239793	0.430569	12.4692	0.00618436	0.992224	12.4692		AT5G40350	Transcription factor MYB24
OG0002821	S. habrochaites	SHch02g014520	-0.239793	0.430569	12.4692	0.00618436	0.992224	12.4692		AT3G27810	Transcription factor MYB21
OG0002850	S. habrochaites	SHch02g030210	-0.0806151	0.83349	17.9552	0	1	17.9552		AT5G39670	Probable calcium-binding protein CML46
OG0002850	S. habrochaites	SHch02g030210	-0.0806151	0.83349	17.9552	0	1	17.9552		AT3G29000
OG0002932	S. habrochaites	SHch12g006260	0.0565122	0.900269	16.8387	-0.0106087	0.954779	16.8387		AT4G28840	Protein SPEAR3
OG0002932	S. habrochaites	SHch12g006260	0.0565122	0.900269	16.8387	-0.0106087	0.954779	16.8387		AT2G20080	Protein SPEAR1
OG0002979	S. habrochaites	SHch11g008590	-0.00241077	1	20.6051	-0.00982513	0.903654	20.6051		AT2G22590	UDP-glycosyltransferase 91A1
OG0003048	S. habrochaites	SHch01g005170	0.0248492	0.962778	271.861	-0.000947399	0.997631	271.861		AT2G44140	Cysteine protease ATG4a
OG0003048	S. habrochaites	SHch01g005170	0.0248492	0.962778	271.861	-0.000947399	0.997631	271.861		AT3G59950	Cysteine protease ATG4b
OG0003150	S. habrochaites	SHch03g034290	0.103921	0.781233	30.6755	0.0121388	0.91317	30.6755		AT5G12210	Geranylgeranyl transferase type-2 subunit beta 1
OG0003150	S. habrochaites	SHch03g034290	0.103921	0.781233	30.6755	0.0121388	0.91317	30.6755		AT3G12070	Geranylgeranyl transferase type-2 subunit beta 2
OG0003159	S. habrochaites	SHch01g031040	0.0146087	0.990797	41.0229	0.00121979	1	41.0229		AT3G61590	F-box_kelch-repeat protein At3g61590
OG0003202	S. habrochaites	SHch04g031990	-0.572298	0.125706	31.7156	0.00279561	1	31.7156		AT4G35350	Cysteine protease XCP1
OG0003202	S. habrochaites	SHch04g031990	-0.572298	0.125706	31.7156	0.00279561	1	31.7156		AT1G20850	Cysteine protease XCP2
OG0003295	S. habrochaites	SHch11g008250	-0.14657	0.687781	78.313	-0.00144972	1	78.313
OG0003305	S. habrochaites	SHch09g007360	-0.306858	0.343438	124.275	-0.0110114	0.911722	124.275		AT5G03670	Histone-lysine N-methyltransferase SETD1B-like protein
OG0003305	S. habrochaites	SHch09g007360	-0.306858	0.343438	124.275	-0.0110114	0.911722	124.275		AT2G36420
OG0003308	S. habrochaites	SHch07g005050	0.046147	0.918413	6.85443	-0.00914569		6.85443		AT3G18430	Calcineurin b subunit (Protein phosphatase 2b regulatory subunit)-like protein
OG0003348	S. habrochaites	SHch06g023910	0.0898708	0.797785	6.92533	-0.00137042		6.92533		AT3G28007	Bidirectional sugar transporter SWEET4
OG0003348	S. habrochaites	SHch06g023910	0.0898708	0.797785	6.92533	-0.00137042		6.92533		AT5G62850	Bidirectional sugar transporter SWEET5
OG0003381	S. habrochaites	SHch06g028550	0.422514	0.175404	149.7	-0.00167705	0.998439	149.7		AT5G59400	PGR5-like A protein
OG0003431	S. habrochaites	SHch04g008950	-1.16113	0.0093399	16.4477	8.54252e-05	1	16.4477		AT1G69325	Remorin family protein
OG0003442	S. habrochaites	SHch01g039450	4.39378	1.02782e-05	911.473	-0.00113986	1	911.473		AT5G39580	Peroxidase 62
OG0003442	S. habrochaites	SHch01g039450	4.39378	1.02782e-05	911.473	-0.00113986	1	911.473		AT5G64120	Peroxidase 71
OG0003454	S. habrochaites	SHch12g004720	0.0470269	0.918998	11.9998	0.00108276		11.9998		AT1G05280	ERV-F (C)1 provirus ancestral Env polyprotein, putative (DUF604)
OG0003462	S. habrochaites	SHch11g009550	0.00772034	1	12.9557	-0.0172451	0.844837	12.9557		AT5G16560	Transcription repressor KAN1
OG0003476	S. habrochaites	SHch03g036990	0.13237	0.719738	15.9234	0.00247982	1	15.9234		AT2G25910	3'-5' exonuclease domain-containing protein _ K homology domain-containing protein _ KH domain-containing protein
OG0003579	S. habrochaites	SHch03g028250	-0.0626226	0.887462	34.068	0.0916675	0.476614	34.068
OG0003612	S. habrochaites	SHch08g019280	0	1	69.9983	-0.00284813	0.997631	69.9983		AT4G15910	Late embryogenis abundant protein 41
OG0003612	S. habrochaites	SHch08g019280	0	1	69.9983	-0.00284813	0.997631	69.9983		AT4G02380	Protein SENESCENCE-ASSOCIATED GENE 21, mitochondrial
OG0003612	S. habrochaites	SHch08g019280	0	1	69.9983	-0.00284813	0.997631	69.9983		AT1G02820	Late embryogenis abundant protein 2
OG0003667	S. habrochaites	SHch01g037470	-0.0371205	0.941442	31.2893	-0.00700099	0.924053	31.2893		AT1G10290	Dynamin-2A
OG0003667	S. habrochaites	SHch01g037470	-0.0371205	0.941442	31.2893	-0.00700099	0.924053	31.2893		AT1G59610	Dynamin-2B
OG0003707	S. habrochaites	SHch01g007320	-0.054066	0.906258	41.6981	4.2026e-05	1	41.6981		AT5G19430	RING_U-box superfamily protein
OG0003707	S. habrochaites	SHch01g007320	-0.054066	0.906258	41.6981	4.2026e-05	1	41.6981		AT5G12310	AT5g19430_F7K24_180
OG0003746	S. habrochaites	SHch09g027800	0.598804	0.00927556	77.7506	-0.000161796	1	77.7506		AT3G23660	Protein transport protein SEC23 E
OG0003746	S. habrochaites	SHch09g027800	0.598804	0.00927556	77.7506	-0.000161796	1	77.7506		AT4G14160	Protein transport protein SEC23 F
OG0003746	S. habrochaites	SHch09g027800	0.598804	0.00927556	77.7506	-0.000161796	1	77.7506		AT1G05520	Protein transport protein SEC23 B
OG0003755	S. habrochaites	SHch09g005670	0.044632	0.927654	17.4221	-0.000398279	1	17.4221		AT5G44785	Protein OSB3, chloroplastic_mitochondrial
OG0003755	S. habrochaites	SHch09g005670	0.044632	0.927654	17.4221	-0.000398279	1	17.4221		AT4G20010	Protein OSB2, chloroplastic
OG0003755	S. habrochaites	SHch09g005670	0.044632	0.927654	17.4221	-0.000398279	1	17.4221		AT1G31010	Protein OSB4, chloroplastic
OG0003788	S. habrochaites	SHch11g018710	1.93323	0.000394901	1949.02	-0.00279636	0.998439	1949.02		AT5G49360	Beta-D-xylosidase 1
OG0003788	S. habrochaites	SHch11g018710	1.93323	0.000394901	1949.02	-0.00279636	0.998439	1949.02		AT1G02640	Probable beta-D-xylosidase 2
OG0003811	S. habrochaites	SHch10g004010	-0.253971	0.433385	17.3376	0.000281203	1	17.3376		AT4G00820	Protein IQ-DOMAIN 17
OG0003811	S. habrochaites	SHch10g004010	-0.253971	0.433385	17.3376	0.000281203	1	17.3376		AT1G01110	Protein IQ-DOMAIN 18
OG0003821	S. habrochaites	SHch02g012220	0.417584	0.153877	61.6749	0.000823167	1	61.6749		AT2G22780	Malate dehydrogenase 1, peroxisomal
OG0003821	S. habrochaites	SHch02g012220	0.417584	0.153877	61.6749	0.000823167	1	61.6749		AT5G09660	Malate dehydrogenase 2, peroxisomal
OG0003821	S. habrochaites	SHch01g040710	-0.15291	0.668552	277.775	0.00372697	0.967323	277.775		AT2G22780	Malate dehydrogenase 1, peroxisomal
OG0003821	S. habrochaites	SHch01g040710	-0.15291	0.668552	277.775	0.00372697	0.967323	277.775		AT5G09660	Malate dehydrogenase 2, peroxisomal
OG0003844	S. habrochaites	SHch10g025130	0.265548	0.391351	9.19364	0.0246236		9.19364		AT1G08570	Thioredoxin-like 1-1, chloroplastic
OG0003862	S. habrochaites	SHch10g028860	0.709632	0.0547889	20.1883	0.0183978	0.767776	20.1883		AT2G36530	Bifunctional enolase 2_transcriptional activator
OG0003863	S. habrochaites	SHch01g037940	0.0297831	0.953099	6.63413	0.00233298		6.63413		AT1G71850	F14O23.23 protein
OG0003863	S. habrochaites	SHch01g037940	0.0297831	0.953099	6.63413	0.00233298		6.63413		AT4G24320	Ubiquitin carboxyl-terminal hydrolase family protein
OG0003909	S. habrochaites	SHch02g016820	-0.146075	0.690844	66.2628	0.00236656	0.998439	66.2628		AT4G20910	Small RNA 2'-O-methyltransferase
OG0003940	S. habrochaites	SHch07g023920	2.65689	7.44215e-12	468.048	-0.0128143	0.817752	468.048
OG0003941	S. habrochaites	SHch08g016360	-0.0809413	0.777014	19.4849	0.00123326	1	19.4849
OG0003941	S. habrochaites	SHch11g024170	-0.0529108	0.88374	5.38238	-0.0168311		5.38238
OG0003942	S. habrochaites	SHch08g006340	-0.254251	0.440659	34.0681	0.00374991	0.997631	34.0681
OG0003942	S. habrochaites	g.peak.cl2025	-0.442843	0.188268	8.47705	0.00231169		8.47705
OG0003942	S. habrochaites	g.peak.cl2353	-0.182014	0.601635	27.7297	0.000267828	1	27.7297	Integrase catalytic domain-containing protein
OG0004012	S. habrochaites	SHch01g041000	0.253495	0.385283	6.27769	0.00917042		6.27769		AT2G22860	Phytosulfokines 2
OG0004012	S. habrochaites	SHch01g041000	0.253495	0.385283	6.27769	0.00917042		6.27769		AT4G37720	Putative phytosulfokines 4
OG0004012	S. habrochaites	SHch01g041000	0.253495	0.385283	6.27769	0.00917042		6.27769		AT3G49780	Phytosulfokines 3
OG0004012	S. habrochaites	SHch01g041000	0.253495	0.385283	6.27769	0.00917042		6.27769		AT5G65870	Phytosulfokines 5
OG0004028	S. habrochaites	SHch01g020560	0.0860648	0.832114	321.477	0.00727732	0.87966	321.477		AT3G16510	At3g16510
OG0004030	S. habrochaites	SHch10g013210	0.465362	0.16806	6.01407	0		6.01407		AT1G02070	At1g02070
OG0004030	S. habrochaites	SHch10g013210	0.465362	0.16806	6.01407	0		6.01407		AT3G60520	At3g60520
OG0004043	S. habrochaites	SHch11g007670	-1.73235	0.0137099	7.40648	0.00370911		7.40648		AT1G65620	Protein ASYMMETRIC LEAVES 2
OG0004178	S. habrochaites	SHch02g023370	-0.00108296	1	26.6963	-0.0138301	0.87966	26.6963		AT4G22130	Protein STRUBBELIG-RECEPTOR FAMILY 8
OG0004200	S. habrochaites	SHch01g030070	0.0985898	0.804008	9.82035	0.00397668		9.82035		AT2G45800	LIM domain-containing protein PLIM2a
OG0004200	S. habrochaites	SHch01g030070	0.0985898	0.804008	9.82035	0.00397668		9.82035		AT3G61230	LIM domain-containing protein PLIM2c
OG0004239	S. habrochaites	SHch02g032790	-0.357341	0.248374	5.29362	-0.0363079		5.29362		AT3G50360	Probable calcium-binding protein CML20
OG0004239	S. habrochaites	SHch02g032790	-0.357341	0.248374	5.29362	-0.0363079		5.29362		AT4G37010	Calcium-binding protein CML19
OG0004266	S. habrochaites	SHch11g010210	0.145049	0.68639	152.159	-0.00410266	0.950163	152.159		AT4G16490	ARM repeat superfamily protein
OG0004292	S. habrochaites	SHch04g018580	1.26631	0.00117067	158.874	-0.035676	0.546059	158.874		AT4G13700	Purple acid phosphatase 23
OG0004544	S. habrochaites	SHch11g019030	0.235996	0.474043	8.34519	0		8.34519		AT2G30700	GPI-anchored protein
OG0004576	S. habrochaites	SHch12g011950	-0.280201	0.379223	26.9129	-0.00270538	0.998439	26.9129		AT2G43900	Type I inositol polyphosphate 5-phosphatase 12
OG0004576	S. habrochaites	SHch12g011950	-0.280201	0.379223	26.9129	-0.00270538	0.998439	26.9129		AT1G05630	Type I inositol polyphosphate 5-phosphatase 13
OG0004590	S. habrochaites	SHch09g006640	0.216865	0.499786	26.7571	-0.000848262	1	26.7571		AT5G03470	Serine_threonine protein phosphatase 2A 57 kDa regulatory subunit B' alpha isoform
OG0004590	S. habrochaites	SHch09g006640	0.216865	0.499786	26.7571	-0.000848262	1	26.7571		AT3G09880	Serine_threonine protein phosphatase 2A 57 kDa regulatory subunit B' beta isoform
OG0004594	S. habrochaites	SHch01g034170	-0.0502172	0.903571	5.94394	0		5.94394		AT1G54840	Increased DNA methylation 2
OG0004614	S. habrochaites	SHch04g028470	-0.230394	0.469887	6.71083	0.00686054		6.71083		AT4G33400	Dem-like protein
OG0004614	S. habrochaites	SHch04g028470	-0.230394	0.469887	6.71083	0.00686054		6.71083		AT3G19240	Dem protein
OG0004664	S. habrochaites	SHch08g015140	0.152132	0.650435	164.406	-6.43666e-05	1	164.406		AT4G33000	Calcineurin B-like protein 10
OG0004695	S. habrochaites	SHch08g018750	0	1	18.8912	0.00241476	0.994368	18.8912		AT2G24390	AIG2-like protein D
OG0004704	S. habrochaites	SHch07g028110	0.200061	0.509706	370.702	-0.000356555	1	370.702		AT1G04970	Putative BPI_LBP family protein At1g04970
OG0004760	S. habrochaites	SHch08g018130	-0.0831682	0.838389	29.6972	-0.00362647	0.971178	29.6972
OG0004765	S. habrochaites	SHch11g020380	0.135769	0.707946	37.0872	-0.00755978	0.904909	37.0872
OG0004820	S. habrochaites	SHch06g005550	-0.0967912	0.799796	61.8885	0.000241668	1	61.8885		AT5G48545	Adenylylsulfatase HINT3
OG0004981	S. habrochaites	SHch02g006240	0.0345754	0.94633	29.3516	0.00148359	0.99916	29.3516		AT4G38260	Transport_golgi organization-like protein (DUF833)
OG0004999	S. habrochaites	SHch01g018180	-0.207068	0.542189	57.5329	0.00572737	0.932682	57.5329		AT1G15790	Mediator of RNA polymerase II transcription subunit 15a-like protein
OG0005043	S. habrochaites	SHch02g014620	0.4143	0.173648	72.5923	-0.000475928	1	72.5923		AT5G14500	glucose-6-phosphate 1-epimerase
OG0005043	S. habrochaites	SHch02g014620	0.4143	0.173648	72.5923	-0.000475928	1	72.5923		AT3G01590	glucose-6-phosphate 1-epimerase
OG0005052	S. habrochaites	SHch10g005800	-0.994204	0.0534759	6.97962	0.00125933		6.97962		AT5G54380	Receptor-like protein kinase THESEUS 1
OG0005091	S. habrochaites	SHch03g036840	-0.649982	0.0315805	1579.03	-0.000709181	1	1579.03		AT5G56550	Protein OXIDATIVE STRESS 3
OG0005091	S. habrochaites	SHch06g021010	-0.377465	0.245939	402.421	0.00210688	1	402.421		AT5G56550	Protein OXIDATIVE STRESS 3
OG0005118	S. habrochaites	SHch02g005740	-0.218219	0.508393	41.4141	0.00239111	0.981089	41.4141		AT2G18850	At2g18850
OG0005126	S. habrochaites	SHch06g004030	0.139802	0.706285	24.4937	-0.131246	0.353831	24.4937		AT3G52300	ATP synthase subunit d, mitochondrial
OG0005127	S. habrochaites	SHch04g007250	-0.316317	0.328422	10.6588	0.00090328		10.6588		AT2G01730	Cleavage and polyadenylation specificity factor subunit 3-II
OG0005141	S. habrochaites	SHch06g020250	-0.106982	0.774791	6.28487	0.0019916		6.28487		AT1G60460	Type 2 DNA topoisomerase 6 subunit B-like
OG0005144	S. habrochaites	SHch12g022800	-0.280613	0.387778	18.7814	0.00111673	1	18.7814		AT4G37110	Uncharacterized protein At4g37110
OG0005243	S. habrochaites	SHch04g031680	0.0299697	0.959626	339.776	-0.000801168	1	339.776		AT2G30600	BTB_POZ domain-containing protein At2g30600
OG0005280	S. habrochaites	SHch10g011030	-0.202604	0.520704	45.6748	0.000675407	1	45.6748		AT1G34770	Melanoma-associated antigen G1-like protein
OG0005375	S. habrochaites	SHch05g009640	-0.52061	0.14921	13.0529	0.0332751	0.764446	13.0529		AT1G13635	DNA glycosylase superfamily protein
OG0005441	S. habrochaites	SHch11g010870	-0.0103844	0.997726	5.52559	-0.0117131		5.52559		AT5G35370	G-type lectin S-receptor-like serine_threonine-protein kinase At5g35370
OG0005454	S. habrochaites	SHch02g004890	0.10984	0.754008	6.53381	-0.0149483		6.53381		AT3G18630	Uracil-DNA glycosylase, mitochondrial
OG0005454	S. habrochaites	SHch02g004890	0.10984	0.754008	6.53381	-0.0149483		6.53381		AT2G10550
OG0005488	S. habrochaites	SHch04g022480	-0.258709	0.416419	9.12284	0.00689391		9.12284		AT5G42240	Serine carboxypeptidase-like 42
OG0005488	S. habrochaites	SHch04g022480	-0.258709	0.416419	9.12284	0.00689391		9.12284		AT1G43780	Serine carboxypeptidase-like 44
OG0005488	S. habrochaites	SHch01g039260	-0.0739041	0.794809	4.3905	-0.00250946		4.3905		AT5G42240	Serine carboxypeptidase-like 42
OG0005488	S. habrochaites	SHch01g039260	-0.0739041	0.794809	4.3905	-0.00250946		4.3905		AT1G43780	Serine carboxypeptidase-like 44
OG0005495	S. habrochaites	SHch01g005270	-0.857885	0.0300031	13.0868	0.00437348	0.998439	13.0868		AT1G51110	Probable plastid-lipid-associated protein 12, chloroplastic
OG0005541	S. habrochaites	SHch02g027830	0.206028	0.541237	116.75	0.0178261	0.777754	116.75		AT1G13280	Allene oxide cyclase 4, chloroplastic
OG0005541	S. habrochaites	SHch02g027830	0.206028	0.541237	116.75	0.0178261	0.777754	116.75		AT3G25780	Allene oxide cyclase 3, chloroplastic
OG0005541	S. habrochaites	SHch02g027830	0.206028	0.541237	116.75	0.0178261	0.777754	116.75		AT3G25770	Allene oxide cyclase 2, chloroplastic
OG0005541	S. habrochaites	SHch02g027830	0.206028	0.541237	116.75	0.0178261	0.777754	116.75		AT3G25760	Allene oxide cyclase 1, chloroplastic
OG0005589	S. habrochaites	SHch01g007970	0.0246853	0.964319	184.069	0.00513411	0.840657	184.069		AT3G03420	Mitochondrial inner membrane protease ATP23
OG0005613	S. habrochaites	SHch03g033940	-0.411561	0.201589	80.2496	0.00117977	1	80.2496		AT4G25080	Magnesium protoporphyrin IX methyltransferase, chloroplastic
OG0005626	S. habrochaites	SHch08g027290	-0.260162	0.376879	46.1901	-0.000968192	0.998439	46.1901		AT1G55090	Glutamine-dependent NAD(+) synthetase
OG0005681	S. habrochaites	SHch04g006940	0.272929	0.395554	9.59661	-0.00502821		9.59661		AT1G25240	Putative clathrin assembly protein At1g25240
OG0005681	S. habrochaites	SHch04g006940	0.272929	0.395554	9.59661	-0.00502821		9.59661		AT1G68110	Putative clathrin assembly protein At1g68110
OG0005792	S. habrochaites	SHch01g027500	-0.170503	0.628086	20.6092	0.00880258	0.905003	20.6092		AT2G44740	Cyclin-U4-1
OG0005793	S. habrochaites	SHch12g025780	0.117402	0.751035	69.4927	-0.00269971	0.974605	69.4927		AT4G13600	Carbohydrate-binding X8 domain superfamily protein
OG0005798	S. habrochaites	g.peak.cl342	-0.210768	0.534869	13.8619	-0.0107452	0.919549	13.8619		ATMG00080	Large ribosomal subunit protein uL16m
OG0005809	S. habrochaites	SHch02g029340	-0.231914	0.485952	14.2931	0.00266162	0.997631	14.2931		AT5G02850	Mediator of RNA polymerase II transcription subunit 4
OG0005828	S. habrochaites	SHch03g005120	0.109091	0.781042	66.5829	0.0025523	0.988786	66.5829
OG0005840	S. habrochaites	SHch07g017660	-0.17033	0.616378	31.6115	-0.00352378	0.971178	31.6115
OG0005859	S. habrochaites	SHch01g025720	-1.04508	7.30483e-07	636.005	-0.000448257	1	636.005
OG0005862	S. habrochaites	SHch08g017320	1.53194	0.0126626	9.36383	-0.00537716		9.36383
OG0005881	S. habrochaites	SHch04g016980	-0.043684	0.922056	5.19934	0.0100572		5.19934
OG0005931	S. habrochaites	SHch07g013430	-0.0809559	0.841248	30.6288	-0.00443481	0.945814	30.6288		AT1G72740	Telomere repeat-binding factor 5
OG0005931	S. habrochaites	SHch07g013430	-0.0809559	0.841248	30.6288	-0.00443481	0.945814	30.6288		AT1G17520	Telomere repeat-binding factor 4
OG0006048	S. habrochaites	SHch12g018940	0.0166272	0.985731	23.8955	-0.000703082	1	23.8955		AT5G52800	DNA-directed primase_polymerase protein
OG0006064	S. habrochaites	SHch08g015080	0.689534	0.0792462	118.078	-0.0138357	0.915744	118.078		AT1G10970	Zinc transporter 4, chloroplastic
OG0006064	S. habrochaites	SHch08g015080	0.689534	0.0792462	118.078	-0.0138357	0.915744	118.078		AT1G60960	Fe(2+) transport protein 3, chloroplastic
OG0006105	S. habrochaites	SHch04g010010	0.0305251	0.941744	16.7322	0.00786727	0.894197	16.7322		AT4G17240	Structural maintenance of chromosomes protein
OG0006132	S. habrochaites	SHch07g025220	-0.506937	0.0920142	26.7568	0.000507115	1	26.7568		AT1G53580	Persulfide dioxygenase ETHE1 homolog, mitochondrial
OG0006183	S. habrochaites	SHch01g004950	0.205564	0.541237	21.8942	-0.00254656	0.997529	21.8942		AT1G11880	GPI mannosyltransferase 2
OG0006205	S. habrochaites	SHch10g026910	1.22323	0.00831723	9.08055	-0.00232315		9.08055		AT2G36450	Ethylene-responsive transcription factor ERF024
OG0006233	S. habrochaites	SHch03g027770	-0.37209	0.104516	96.7499	0.000252612	1	96.7499		AT2G04400	Indole-3-glycerol phosphate synthase, chloroplastic
OG0006233	S. habrochaites	SHch03g027770	-0.37209	0.104516	96.7499	0.000252612	1	96.7499		AT5G48220	indole-3-glycerol-phosphate synthase
OG0006390	S. habrochaites	SHch02g006590	-0.0667322	0.879062	43.9275	0.00195981	0.997631	43.9275		AT1G30460	30-kDa cleavage and polyadenylation specificity factor 30
OG0006477	S. habrochaites	SHch06g019230	-0.335295	0.298709	10.4162	-0.000156508		10.4162
OG0006501	S. habrochaites	SHch02g019190	-0.174187	0.612529	12.1217	-0.0352177	0.732762	12.1217
OG0006502	S. habrochaites	SHch09g013630	0.043819	0.898244	4.72246	0.00488982		4.72246
OG0006502	S. habrochaites	SHch12g016390	0.222701	0.427151	9.98761	0.00179246		9.98761
OG0006502	S. habrochaites	SHch05g013130	-0.0185128	0.967668	4.65393	0.00806416		4.65393
OG0006502	S. habrochaites	SHch08g011320	0.225938	0.421599	6.62317	0.0107393		6.62317
OG0006508	S. habrochaites	SHch12g004240	-0.0584534	0.89956	18.5458	0.0110693	0.921089	18.5458		AT4G27340	tRNA (guanine(37)-N1)-methyltransferase 2
OG0006512	S. habrochaites	SHch07g007000	0.581015	0.0834139	316.076	0.0910384	0.434242	316.076		AT2G06050	12-oxophytodienoate reductase 3
OG0006550	S. habrochaites	SHch12g008510	-0.0506135	0.906563	101.204	0.00784601	0.974321	101.204		AT4G30450
OG0006550	S. habrochaites	SHch12g008510	-0.0506135	0.906563	101.204	0.00784601	0.974321	101.204		AT4G30460
OG0006550	S. habrochaites	SHch07g005410	-1.61465	0.00615403	85.3212	-0.00117787	1	85.3212		AT4G30450
OG0006550	S. habrochaites	SHch07g005410	-1.61465	0.00615403	85.3212	-0.00117787	1	85.3212		AT4G30460
OG0006614	S. habrochaites	SHch02g012190	0.0787352	0.846374	13.2203	0.00360324	0.997529	13.2203		AT4G26730	S-adenosyl-L-methionine-dependent methyltransferases superfamily protein
OG0006614	S. habrochaites	SHch02g012190	0.0787352	0.846374	13.2203	0.00360324	0.997529	13.2203		AT2G16030	S-adenosyl-L-methionine-dependent methyltransferases superfamily protein
OG0006616	S. habrochaites	SHch08g004060	-0.00940772	0.998832	56.9021	-0.0128604	0.744327	56.9021		AT2G35215	Plant_protein
OG0006616	S. habrochaites	SHch08g004060	-0.00940772	0.998832	56.9021	-0.0128604	0.744327	56.9021		AT5G46770	AT5g46770_MZA15_19
OG0006620	S. habrochaites	SHch12g025430	-0.226603	0.417478	69.8676	-0.000204916	1	69.8676		AT4G17740	Carboxyl-terminal-processing peptidase 2, chloroplastic
OG0006649	S. habrochaites	SHch03g010800	0.156668	0.663118	9.49912	0.00150153		9.49912		AT5G65740	AT5G65740 protein
OG0006655	S. habrochaites	SHch11g026040	0.0925466	0.782106	4.14059	0.00401848		4.14059		AT1G07745	DNA repair protein RAD51 homolog 4
OG0006658	S. habrochaites	g.peak.cl1294	-0.410024	0.106469	462.613	-0.00276401	0.943557	462.613		ATMG00890
OG0006658	S. habrochaites	g.peak.cl1294	-0.410024	0.106469	462.613	-0.00276401	0.943557	462.613		AT2G07681	Cytochrome C assembly protein
OG0006658	S. habrochaites	g.peak.cl1294	-0.410024	0.106469	462.613	-0.00276401	0.943557	462.613		ATMG00900	Putative cytochrome c biosynthesis ccmC-like mitochondrial protein
OG0006658	S. habrochaites	g.peak.cl1294	-0.410024	0.106469	462.613	-0.00276401	0.943557	462.613		AT2G07771	Putative cytochrome c biosynthesis ccmC-like mitochondrial protein
OG0006675	S. habrochaites	SHch11g010740	0.462641	0.132768	1094.04	-0.00429376	0.952124	1094.04		AT1G21890	WAT1-related protein At1g21890
OG0006675	S. habrochaites	SHch11g010740	0.462641	0.132768	1094.04	-0.00429376	0.952124	1094.04		AT4G08300	WAT1-related protein At4g08300
OG0006675	S. habrochaites	SHch11g010740	0.462641	0.132768	1094.04	-0.00429376	0.952124	1094.04		AT1G44800	WAT1-related protein At1g44800
OG0006719	S. habrochaites	SHch04g029660	-0.98209	0.0491846	10.2545	0.00618057		10.2545		AT5G42710	DUF3741 domain-containing protein
OG0006721	S. habrochaites	SHch02g019270	0.0441553	0.928446	120.071	0.00718845	0.90091	120.071		AT1G29195	At1g29190_F28N24_12
OG0006830	S. habrochaites	SHch01g009040	0.045357	0.919691	54.3382	-0.00117789	0.998439	54.3382		AT1G26940	Peptidyl-prolyl cis-trans isomerase CYP23
OG0006847	S. habrochaites	SHch10g027530	-0.176088	0.590348	6.12731	0.00658083		6.12731		AT2G32630	Pentatricopeptide repeat-containing protein At2g32630
OG0006890	S. habrochaites	SHch01g018320	-0.243629	0.46235	21.9675	-0.0105044	0.929943	21.9675		AT3G17360	Kinesin-like protein KIN-12C
OG0006935	S. habrochaites	SHch10g013220	-0.309301	0.339518	8.41734	0.00601505		8.41734		AT2G31940	Oxidoreductase_transition metal ion-binding protein
OG0006935	S. habrochaites	SHch10g013220	-0.309301	0.339518	8.41734	0.00601505		8.41734		AT5G19875	At5g19875
OG0007006	S. habrochaites	SHch01g008710	-0.201725	0.540384	7.2486	0.0178744		7.2486		AT1G69180	Protein CRABS CLAW
OG0007020	S. habrochaites	SHch01g004930	0.245559	0.454916	25.7319	-0.00232984	1	25.7319		AT5G19860	At5g19860
OG0007055	S. habrochaites	SHch12g018430	0.141563	0.611534	11.1418	-0.0142593		11.1418		AT1G80450	VQ motif-containing protein 11
OG0007067	S. habrochaites	SHch01g015600	-0.0460078	0.906563	71.6171	-0.00273693	0.974605	71.6171		AT2G32080	Transcription factor Pur-alpha 1
OG0007097	S. habrochaites	SHch03g031380	-0.659109	0.0695249	9.92339	-0.00958245		9.92339
OG0007171	S. habrochaites	SHch02g029570	-0.0197508	0.965741	14.7507	-0.00145761	0.999822	14.7507		AT3G28370	Spindle assembly checkpoint component
OG0007171	S. habrochaites	SHch02g029570	-0.0197508	0.965741	14.7507	-0.00145761	0.999822	14.7507		AT1G51430
OG0007172	S. habrochaites	SHch10g006350	0.143292	0.69762	14.8293	-0.00128453	1	14.8293		AT1G78710	Protein trichome birefringence-like 42
OG0007186	S. habrochaites	SHch05g013110	-0.172997	0.559242	271.46	-2.47472e-05	1	271.46		AT5G50450	F-box protein At5g50450
OG0007186	S. habrochaites	SHch05g013110	-0.172997	0.559242	271.46	-2.47472e-05	1	271.46		AT1G67340	F-box protein At1g67340
OG0007211	S. habrochaites	SHch08g014550	-0.605965	0.112209	39.973	-0.000262224	1	39.973		AT4G33120	At4g33120
OG0007211	S. habrochaites	SHch08g014550	-0.605965	0.112209	39.973	-0.000262224	1	39.973		AT4G33110	At4g33110
OG0007211	S. habrochaites	SHch08g014550	-0.605965	0.112209	39.973	-0.000262224	1	39.973		AT4G33110	S-adenosyl-L-methionine-dependent methyltransferases superfamily protein
OG0007243	S. habrochaites	SHch04g024690	0.192101	0.501614	12.2199	0.000654077	1	12.2199		AT4G39680	SAP domain-containing protein
OG0007273	S. habrochaites	SHch11g010900	-0.445117	0.1832	206.085	-0.000187113	1	206.085		AT5G43935
OG0007273	S. habrochaites	SHch11g010900	-0.445117	0.1832	206.085	-0.000187113	1	206.085		AT5G08640	Flavonol synthase_flavanone 3-hydroxylase
OG0007304	S. habrochaites	SHch03g020680	0.445999	0.15825	109.213	0.0855237	0.4149	109.213		AT3G56460	GroES-like zinc-binding alcohol dehydrogenase family protein
OG0007367	S. habrochaites	SHch12g027350	0.149608	0.591776	65.592	-0.00502247	0.845409	65.592		AT5G44370	Probable anion transporter 5
OG0007373	S. habrochaites	SHch03g007520	1.10524	7.78415e-05	314.735	-0.00151656	0.985446	314.735		AT5G23870	Pectin acetylesterase 9
OG0007375	S. habrochaites	SHch04g008050	0.191685	0.448234	206.649	-0.0249462	0.477615	206.649		AT1G10390	Nuclear pore complex protein NUP98A
OG0007382	S. habrochaites	SHch07g026020	-1.14451	0.044247	12.036	-0.00160062		12.036		AT3G15170	Protein CUP-SHAPED COTYLEDON 1
OG0007382	S. habrochaites	SHch07g026020	-1.14451	0.044247	12.036	-0.00160062		12.036		AT5G53950	Protein CUP-SHAPED COTYLEDON 2
OG0007383	S. habrochaites	SHch06g020430	0.287857	0.373782	30.6259	-4.69683e-05	1	30.6259		AT3G05570	At3g05570
OG0007383	S. habrochaites	SHch06g020430	0.287857	0.373782	30.6259	-4.69683e-05	1	30.6259		AT4G39235	At4g39235
OG0007383	S. habrochaites	SHch06g020430	0.287857	0.373782	30.6259	-4.69683e-05	1	30.6259		AT2G21640
OG0007400	S. habrochaites	SHch06g019000	0.0591411	0.898244	12.258	-0.00570778	0.978086	12.258		AT1G78980	Protein STRUBBELIG-RECEPTOR FAMILY 5
OG0007411	S. habrochaites	SHch05g016270	1.56541	0.0281058	20.8006	0.00941195	0.969175	20.8006
OG0007442	S. habrochaites	SHch08g027750	0.0939953	0.807586	271.482	0.00198723	0.985446	271.482		AT1G64720	Polyketide cyclase_dehydrase and lipid transport superfamily protein
OG0007452	S. habrochaites	SHch12g008890	0.407358	0.216123	15.0991	0.00504191	0.998439	15.0991		AT2G42620	F-box protein MAX2
OG0007479	S. habrochaites	SHch03g032750	0.101283	0.775018	105.318	-0.000145202	1	105.318		AT5G60460	Preprotein translocase Sec, Sec61-beta subunit protein
OG0007585	S. habrochaites	SHch09g020010	0.181701	0.591327	49.3317	0.000709849	1	49.3317		AT2G41945	Transmembrane protein
OG0007630	S. habrochaites	SHch10g021300	-0.0688983	0.871329	53.5377	8.83175e-05	1	53.5377		AT3G52905	Polynucleotidyl transferase, ribonuclease H-like superfamily protein
OG0007712	S. habrochaites	SHch07g021020	0.198943	0.561109	20.5858	0.00780076	0.878602	20.5858		AT3G21820	Histone-lysine N-methyltransferase ATXR2
OG0007727	S. habrochaites	SHch06g010820	0	1	6.86834	-1.2491e-05		6.86834		AT5G52160	At5g52160
OG0007831	S. habrochaites	SHch01g043250	0.242253	0.371882	34.5433	0.0090719	0.977035	34.5433
OG0007831	S. habrochaites	SHch01g043260	0	1	11.4296	-0.00408955		11.4296
OG0007843	S. habrochaites	SHch01g012730	-0.086726	0.765495	24.8237	0.000221028	1	24.8237
OG0007843	S. habrochaites	SHch05g012830	-0.0179525	0.968626	3.88451	-0.00162603		3.88451
OG0007843	S. habrochaites	SHch03g025380	-0.274404	0.353187	6.13982	-0.00712259		6.13982
OG0007843	S. habrochaites	SHch07g006630	-0.0867976	0.765432	28.9843	0.000867912	1	28.9843
OG0007843	S. habrochaites	SHch06g012010	0.043812	0.898244	11.0944	0.000866522		11.0944
OG0007843	S. habrochaites	SHch12g015330	-0.0193984	0.966326	15.3967	-0.00170339	1	15.3967
OG0007843	S. habrochaites	SHch01g033930	-0.16064	0.559242	25.7966	0.00119852	1	25.7966
OG0007843	S. habrochaites	SHch02g010490	-0.0857025	0.767575	17.5923	0.000285619	1	17.5923
OG0007853	S. habrochaites	SHch11g019640	-0.274264	0.375465	32.8216	-0.00546317	0.940417	32.8216
OG0007945	S. habrochaites	SHch03g036810	0.633299	0.0197582	396.136	-0.0143049	0.70106	396.136		AT3G16500	Auxin-responsive protein IAA26
OG0007945	S. habrochaites	SHch03g036810	0.633299	0.0197582	396.136	-0.0143049	0.70106	396.136		AT1G51950	Auxin-responsive protein IAA18
OG0008037	S. habrochaites	SHch01g036400	-0.112891	0.771368	28.6324	-0.00237561	0.976626	28.6324		AT5G26749	C2H2 and C2HC zinc fingers superfamily protein
OG0008040	S. habrochaites	SHch11g014170	0.160441	0.654196	17.3318	0.000991489	1	17.3318		AT1G22610	Multiple C2 domain and transmembrane region protein 6
OG0008061	S. habrochaites	SHch01g036490	0.278401	0.379137	63.6004	0.00196733	0.995752	63.6004		AT3G02460	At3g02460
OG0008061	S. habrochaites	SHch01g036490	0.278401	0.379137	63.6004	0.00196733	0.995752	63.6004		AT5G15930	Plant adhesion molecule 1
OG0008138	S. habrochaites	SHch07g004690	0.230091	0.445733	110.814	-0.000787317	1	110.814		AT4G30580	1-acyl-sn-glycerol-3-phosphate acyltransferase LPAT1, chloroplastic
OG0008167	S. habrochaites	SHch05g012300	0.589699	0.0501721	22.3973	0.00282923	0.992308	22.3973		AT3G04130	Pentatricopeptide repeat-containing protein At3g04130, mitochondrial
OG0008222	S. habrochaites	SHch12g004090	-1.15025	0.0104807	13.3694	-0.00144509	1	13.3694		AT3G20340	At3g20340
OG0008222	S. habrochaites	SHch12g004090	-1.15025	0.0104807	13.3694	-0.00144509	1	13.3694		AT4G21920	Uncharacterized protein AT4g21920
OG0008240	S. habrochaites	SHch03g006770	0.625036	0.0109683	144.702	0.00208421	0.944917	144.702		AT5G52840	Probable NADH dehydrogenase [ubiquinone] 1 alpha subcomplex subunit 5, mitochondrial
OG0008302	S. habrochaites	SHch01g021820	0.0724946	0.869341	28.2006	0.019342	0.87966	28.2006		AT1G02475	Polyketide cyclase_dehydrase and lipid transport superfamily protein
OG0008359	S. habrochaites	SHch07g019220	-1.48808	0.00139679	35.3761	0.0081186	0.924934	35.3761		AT2G04780	Fasciclin-like arabinogalactan protein 7
OG0008404	S. habrochaites	SHch07g029550	0.240526	0.428944	43.0401	-0.00138177	0.998439	43.0401		AT1G16540	Molybdenum cofactor sulfurase
OG0008475	S. habrochaites	SHch02g015570	0.0697968	0.855637	47.6722	0.00103561	0.99916	47.6722		AT1G31170	Sulfiredoxin, chloroplastic_mitochondrial
OG0008478	S. habrochaites	SHch01g024690	2.20366	6.7035e-11	187.677	-0.000485409	1	187.677		AT3G21110	Phosphoribosylaminoimidazole-succinocarboxamide synthase, chloroplastic
OG0008522	S. habrochaites	SHch03g015860	0.00251795	1	60.8389	0.00250868	0.971178	60.8389		AT3G29280	Uncharacterized protein
OG0008536	S. habrochaites	SHch07g011200	-0.283928	0.356106	9.65167	0.0200372		9.65167		AT5G57390	AP2-like ethylene-responsive transcription factor AIL5
OG0008554	S. habrochaites	g.peak.cl1901	-0.0333169	0.939592	90.5512	0.000558558	0.999688	90.5512		AT4G11160	At4g11160
OG0008557	S. habrochaites	SHch03g017290	0.00328966	1	50.2837	-0.000577718	1	50.2837		AT3G28760	3-dehydroquinate synthase
OG0008562	S. habrochaites	SHch03g029810	0.133955	0.699502	14.1881	0.00506219	0.974605	14.1881		AT4G14180	Protein PUTATIVE RECOMBINATION INITIATION DEFECT 1
OG0008584	S. habrochaites	SHch07g006070	0.138456	0.708204	14.866	0.000733594	1	14.866		AT5G20590	Protein trichome birefringence-like 5
OG0008673	S. habrochaites	SHch10g018050	0.269587	0.40985	14.2939	0.0053469	0.982456	14.2939
OG0008711	S. habrochaites	SHch06g020410	-0.133427	0.720954	18.4196	0.000891569	1	18.4196
OG0008749	S. habrochaites	SHch06g030970	0.190599	0.578015	20.6044	-0.00494807	0.974321	20.6044		AT5G44000	At5g44000
OG0008760	S. habrochaites	SHch03g037210	0.366139	0.152936	446.045	2.69557e-05	1	446.045		AT3G13710	PRA1 family protein F4
OG0008760	S. habrochaites	SHch03g037210	0.366139	0.152936	446.045	2.69557e-05	1	446.045		AT3G13720	PRA1 family protein F3
OG0008760	S. habrochaites	SHch03g037210	0.366139	0.152936	446.045	2.69557e-05	1	446.045		AT1G55190	PRA1 family protein F2
OG0008763	S. habrochaites	SHch07g026650	-0.23413	0.420669	179.505	-0.00119459	0.997631	179.505		AT5G54400	At5g54400
OG0008763	S. habrochaites	SHch07g026650	-0.23413	0.420669	179.505	-0.00119459	0.997631	179.505		AT3G15530	Expressed protein
OG0008785	S. habrochaites	SHch01g019220	-0.0641972	0.821639	6.88306	-0.0114922		6.88306		AT3G06778	Chaperone DnaJ-domain superfamily protein
OG0008788	S. habrochaites	SHch09g018270	-0.246471	0.438667	25.6125	-0.0673589	0.468275	25.6125		AT5G43920	WD repeat-containing protein WDS homolog
OG0008811	S. habrochaites	SHch03g007290	0.268372	0.365204	20.7586	-0.0251054	0.793252	20.7586		AT3G49070	UPF0496 protein At3g49070
OG0008865	S. habrochaites	SHch07g005790	0.365516	0.142565	203.953	0.00236757	0.940417	203.953		AT2G24765	ADP-ribosylation factor 3
OG0008882	S. habrochaites	SHch02g018350	-0.367252	0.251699	23.3141	0.00728692	0.924053	23.3141		AT5G45660	Adenine phosphoribosyltransferase
OG0008884	S. habrochaites	SHch10g028140	-0.20043	0.551847	10.8927	0.044619		10.8927		AT2G34570	PIN domain-like family protein
OG0008967	S. habrochaites	SHch11g020620	-0.13318	0.621269	5.89598	0.00348562		5.89598		AT1G51405	Myosin-like protein
OG0008983	S. habrochaites	SHch11g005100	-0.182214	0.601353	17.7555	0.00125559	1	17.7555		AT1G54650	tRNA N(3)-methylcytidine methyltransferase
OG0008992	S. habrochaites	SHch03g016240	-0.348349	0.281661	7.59378	-0.00715107		7.59378		AT3G57830	Leucine-rich repeat protein kinase family protein
OG0008992	S. habrochaites	SHch03g016240	-0.348349	0.281661	7.59378	-0.00715107		7.59378		AT2G42290	Leucine-rich repeat protein kinase family protein
OG0009113	S. habrochaites	SHch08g026010	0.182037	0.540912	79.9104	0.00211947	0.94377	79.9104		AT1G63940	Monodehydroascorbate reductase, chloroplastic_mitochondrial
OG0009123	S. habrochaites	SHch12g008830	0.0688839	0.846962	13.3445	0.0253802	0.831023	13.3445		AT1G06320	Uncharacterized protein
OG0009157	S. habrochaites	SHch06g022990	0.0836057	0.837522	24.8771	-0.00109183	1	24.8771		AT5G17400	ADP,ATP carrier protein ER-ANT1
OG0009256	S. habrochaites	SHch01g035910	0.367252	0.223702	47.1656	-0.00101776	0.99916	47.1656		AT1G56423	Uncharacterized protein
OG0009281	S. habrochaites	SHch04g008560	-0.646614	0.0205087	51.756	-0.00259652	1	51.756		AT1G33290	At1g33290
OG0009301	S. habrochaites	SHch09g005630	-0.286718	0.373096	6.45944	-0.0292165		6.45944		AT5G02970	AT5g02970_F9G14_280
OG0009301	S. habrochaites	SHch09g005630	-0.286718	0.373096	6.45944	-0.0292165		6.45944		AT3G09690	Alpha_beta-Hydrolases superfamily protein
OG0009429	S. habrochaites	SHch03g019220	-0.140636	0.636301	16.0983	-0.00641427	0.976371	16.0983		AT5G62310	Probable serine_threonine protein kinase IRE
OG0009429	S. habrochaites	SHch03g022660	-0.140421	0.636723	15.798	-0.00648621	0.975576	15.798		AT5G62310	Probable serine_threonine protein kinase IRE
OG0009430	S. habrochaites	SHch04g025110	0.308249	0.329682	72.571	0.00692507	0.882889	72.571		AT1G22270	Multifunctional methyltransferase subunit TRM112 homolog A
OG0009430	S. habrochaites	SHch04g025110	0.308249	0.329682	72.571	0.00692507	0.882889	72.571		AT1G78190	Multifunctional methyltransferase subunit TRM112 homolog B
OG0009466	S. habrochaites	SHch02g014990	-0.0553466	0.90305	45.4527	0.000732313	1	45.4527		AT5G14100	ABC transporter I family member 11, chloroplastic
OG0009554	S. habrochaites	SHch11g008160	0.249995	0.369047	87.6635	-0.000351016	1	87.6635
OG0009586	S. habrochaites	SHch05g019000	-0.383269	0.240004	6.96976	-0.0041679		6.96976
OG0009588	S. habrochaites	SHch04g021580	0.0986488	0.801737	19.8866	-0.0380939	0.700675	19.8866
OG0009653	S. habrochaites	SHch11g013930	-0.078789	0.788228	5.90067	0.00101685		5.90067
OG0009655	S. habrochaites	SHch04g004820	-0.0175109	0.969409	11.6236	0.00517303		11.6236
OG0009679	S. habrochaites	SHch03g018940	0.206592	0.542973	16.8328	0.00110571	1	16.8328		AT1G07950	Mediator of RNA polymerase II transcription subunit 22b
OG0009679	S. habrochaites	SHch03g018940	0.206592	0.542973	16.8328	0.00110571	1	16.8328		AT1G16430	Mediator of RNA polymerase II transcription subunit 22a
OG0009705	S. habrochaites	SHch07g005310	0.325927	0.160617	361.54	-0.000206375	1	361.54		AT2G23940	Expressed protein
OG0009705	S. habrochaites	SHch07g005310	0.325927	0.160617	361.54	-0.000206375	1	361.54		AT4G30500	At4g30500
OG0009750	S. habrochaites	SHch07g014970	-0.229755	0.485472	20.9735	-0.00265358	0.998439	20.9735		AT5G37630	ARM repeat superfamily protein
OG0009765	S. habrochaites	SHch09g027590	0.0822766	0.844896	45.2641	-0.000623306	1	45.2641		AT3G23790	Probable acyl-activating enzyme 16, chloroplastic
OG0009765	S. habrochaites	SHch09g027590	0.0822766	0.844896	45.2641	-0.000623306	1	45.2641		AT4G14070	Long-chain-fatty-acid--[acyl-carrier-protein] ligase AEE15, chloroplastic
OG0009776	S. habrochaites	SHch03g007260	0.365143	0.239258	188.297	0.0588347	0.496175	188.297		AT5G52430	At5g52430
OG0009776	S. habrochaites	SHch03g007260	0.365143	0.239258	188.297	0.0588347	0.496175	188.297		AT4G25620	At4g25620
OG0009928	S. habrochaites	SHch12g007550	0.695441	0.020777	169.475	-0.000263104	1	169.475		AT2G26670	Heme oxygenase 1, chloroplastic
OG0009977	S. habrochaites	SHch04g026920	-0.00129572	1	27.9134	-0.000655352	1	27.9134		AT5G17870	Large ribosomal subunit protein cL38
OG0009985	S. habrochaites	SHch05g026800	-0.0718061	0.832862	133.967	-0.00242809	0.908808	133.967		AT5G13550	Sulfate transporter 4.1, chloroplastic
OG0009985	S. habrochaites	SHch05g026800	-0.0718061	0.832862	133.967	-0.00242809	0.908808	133.967		AT3G12520	Probable sulfate transporter 4.2
OG0010050	S. habrochaites	SHch04g024200	-0.0128357	0.994183	101.967	0.0012732	1	101.967		AT1G36320	At1g36320_F7F23_4
OG0010069	S. habrochaites	SHch11g010790	0.530398	0.0615925	81.7695	0.00159941	0.997631	81.7695		AT1G44180	Aminoacylase, putative
OG0010069	S. habrochaites	SHch11g010790	0.530398	0.0615925	81.7695	0.00159941	0.997631	81.7695		AT1G44820	At1g44820
OG0010107	S. habrochaites	SHch12g011410	0.0827896	0.840751	15.6893	0.00577641	0.998439	15.6893		AT5G64320	Pentatricopeptide repeat-containing protein At5g64320, mitochondrial
OG0010164	S. habrochaites	SHch10g005910	0.0540817	0.908862	40.3959	0.105547	0.37811	40.3959		AT1G53000	3-deoxy-manno-octulosonate cytidylyltransferase, mitochondrial
OG0010221	S. habrochaites	SHch04g030600	-0.352559	0.162881	95.0027	0.00342687	0.889323	95.0027		AT1G19880	Regulator of chromosome condensation (RCC1) family protein
OG0010245	S. habrochaites	g.peak.cl426	-0.299213	0.335806	31.5097	0.00241926	0.997631	31.5097		AT1G30610	Pentatricopeptide repeat-containing protein At1g30610, chloroplastic
OG0010270	S. habrochaites	SHch08g008280	-0.373418	0.242626	14.6164	0.00256518	0.995076	14.6164		AT1G73320
OG0010271	S. habrochaites	SHch11g005570	-0.520334	0.0916451	21.24	0.0116219	0.882832	21.24		AT3G10620	Nudix hydrolase 26, chloroplastic
OG0010271	S. habrochaites	SHch11g005570	-0.520334	0.0916451	21.24	0.0116219	0.882832	21.24		AT5G06340	Nudix hydrolase 27, chloroplastic
OG0010307	S. habrochaites	SHch01g043050	-0.327104	0.143483	3293.25	-0.00018462	1	3293.25		AT2G15890	CCG-binding protein 1
OG0010339	S. habrochaites	SHch04g020630	-0.267228	0.402485	15.9686	-0.000106724	1	15.9686		AT3G19210	Protein CHROMATIN REMODELING 25
OG0010341	S. habrochaites	SHch04g020470	-0.176761	0.612447	9.3973	-0.0083354		9.3973		AT4G39900	AT4g39900_T5J17_70
OG0010376	S. habrochaites	SHch05g007160	-0.692411	0.0502118	18.9224	0.0161404	0.882832	18.9224		AT1G23000	Heavy metal-associated isoprenylated plant protein 37
OG0010380	S. habrochaites	SHch11g010450	-0.0628263	0.885254	120.704	-0.00188292	0.990257	120.704		AT4G16390	Pentatricopeptide repeat-containing protein At4g16390, chloroplastic
OG0010403	S. habrochaites	SHch01g023760	0.0291357	0.960725	63.1344	0.00259615	0.974321	63.1344		AT4G13110	BSD domain-containing protein
OG0010408	S. habrochaites	SHch01g035710	0.546267	0.105344	16.9332	-0.00475368	0.9971	16.9332		AT1G56310	Polynucleotidyl transferase, ribonuclease H-like superfamily protein
OG0010445	S. habrochaites	SHch04g011510	-0.122858	0.741827	64.2395	0.000657205	1	64.2395		AT3G57320	Threonine-tRNA ligase 2
OG0010472	S. habrochaites	SHch07g025140	-0.163438	0.597433	348.124	2.7292e-05	1	348.124		AT1G07320	Large ribosomal subunit protein uL4c
OG0010535	S. habrochaites	SHch07g026500	-0.0775079	0.856118	48.7975	-0.00278134	0.960061	48.7975		AT1G52920	LanC-like protein GCR2
OG0010572	S. habrochaites	SHch09g019050	0.219963	0.471503	110.463	-0.000415643	1	110.463
OG0010609	S. habrochaites	SHch08g023080	-0.331155	0.279648	15.4892	0.0795719	0.485972	15.4892
OG0010621	S. habrochaites	SHch05g014610	-0.271653	0.364812	40.4541	-0.000600037	1	40.4541
OG0010673	S. habrochaites	SHch08g005960	-0.173337	0.610865	34.0588	-0.0020048	0.998439	34.0588
OG0010717	S. habrochaites	SHch02g035910	0.310109	0.314467	29.3087	0.0440931	0.657499	29.3087		AT3G01840	Protein LYK2
OG0010718	S. habrochaites	SHch05g023540	0.130477	0.714834	137.967	-0.0100829	0.789489	137.967		AT5G65000	UDP-N-acetylglucosamine transporter ROCK1
OG0010737	S. habrochaites	SHch08g005150	0.0905255	0.793505	89.2283	-0.0141027	0.675918	89.2283		AT5G19940	Probable plastid-lipid-associated protein 8, chloroplastic
OG0010746	S. habrochaites	SHch08g012880	-0.431004	0.108341	179.119	-0.00172115	0.987898	179.119		ATMG01120
OG0010823	S. habrochaites	SHch02g005230	-0.109677	0.754828	42.7947	-0.00403031	1	42.7947		AT1G17330	At1g17330
OG0010852	S. habrochaites	SHch02g011740	-0.00755488	0.999788	250.923	0.000452565	1	250.923		AT3G50750	BES1_BZR1 homolog protein 1
OG0010931	S. habrochaites	SHch05g004640	-0.0414648	0.924599	30.5661	0.36168	0.187004	30.5661		AT1G10550	Probable xyloglucan endotransglucosylase_hydrolase protein 33
OG0010985	S. habrochaites	SHch02g016530	-2.96474	2.74663e-05	31.2053	0.000411009	1	31.2053		AT5G44550	CASP-like protein 1B1
OG0010985	S. habrochaites	SHch02g016530	-2.96474	2.74663e-05	31.2053	0.000411009	1	31.2053		AT4G20390	CASP-like protein 1B2
OG0010998	S. habrochaites	SHch02g017300	-0.515783	0.0766994	209.801	0.0077502	0.858662	209.801		AT5G46230	At5g46230
OG0011002	S. habrochaites	SHch07g008590	0.35088	0.276617	31.9556	-0.000191881	1	31.9556		AT5G57140	Probable inactive purple acid phosphatase 28
OG0011005	S. habrochaites	SHch08g021500	-0.291758	0.287755	205.035	-0.00116173	0.998439	205.035		AT2G35410	Putative chloroplast RNA binding protein
OG0011065	S. habrochaites	SHch04g025460	0.254591	0.414114	281.696	0.000224284	1	281.696		AT1G78310	VQ motif-containing protein 9
OG0011078	S. habrochaites	SHch06g014600	0.316941	0.324525	9.58821	-0.00304962		9.58821		AT4G27790	Calcium-binding EF hand family protein
OG0011084	S. habrochaites	SHch02g036220	0.171427	0.624584	9.85937	-0.0387346		9.85937		AT5G14080	Pentatricopeptide repeat-containing protein At5g14080
OG0011132	S. habrochaites	SHch03g005480	0.381319	0.110218	133.044	-0.00136512	0.981089	133.044		AT2G04940	Phospholipid scramblase
OG0011191	S. habrochaites	SHch02g020800	-0.101285	0.789975	7.36206	-0.00163843		7.36206		AT2G20720
OG0011191	S. habrochaites	SHch02g020800	-0.101285	0.789975	7.36206	-0.00163843		7.36206		AT2G20710	Pentatricopeptide repeat-containing protein At2g20710, mitochondrial
OG0011206	S. habrochaites	SHch03g020600	0.0554001	0.900557	56.6813	9.86976e-05	1	56.6813		AT3G56430
OG0011206	S. habrochaites	SHch03g020600	0.0554001	0.900557	56.6813	9.86976e-05	1	56.6813		AT2G40800	Import inner membrane translocase subunit
OG0011229	S. habrochaites	SHch05g005890	-0.568528	0.10615	7.9175	-0.00285841		7.9175		AT1G27050	Uncharacterized protein At1g27050
OG0011266	S. habrochaites	SHch01g022790	-0.313464	0.332811	23.3095	0.0341697	0.670833	23.3095		AT3G62390	Protein trichome birefringence-like 6
OG0011279	S. habrochaites	SHch01g039960	0.0791408	0.805534	20.9493	-0.00348818	1	20.9493		AT2G14095	Expressed protein
OG0011337	S. habrochaites	SHch01g019660	0.111129	0.723548	7.35194	0.00635833		7.35194		AT4G18180	Pectin lyase-like superfamily protein
OG0011451	S. habrochaites	SHch10g004260	-0.324453	0.29763	34.3114	0.00837585	0.86446	34.3114		AT1G11630	Pentatricopeptide repeat-containing protein At1g11630, mitochondrial
OG0011451	S. habrochaites	SHch10g004260	-0.324453	0.29763	34.3114	0.00837585	0.86446	34.3114		AT1G61870	Small ribosomal subunit protein mS86 (rPPR1)
OG0011525	S. habrochaites	SHch03g037250	0.2906	0.321641	6.58534	0.000296384		6.58534		AT3G13730	3-epi-6-deoxocathasterone 23-monooxygenase CYP90D1
OG0011558	S. habrochaites	SHch09g026240	-0.235151	0.45169	15.3862	0.00989522	0.94377	15.3862		AT5G47920	Emb|CAB67623.1
OG0011648	S. habrochaites	SHch12g023260	-0.607859	0.105582	21.4907	0.0137925	0.911722	21.4907		AT5G42680	At5g42680
OG0011735	S. habrochaites	SHch05g025890	0.310583	0.30204	215.573	-0.000634733	1	215.573
OG0011765	S. habrochaites	SHch03g036840	-0.649982	0.0315805	1579.03	-0.000709181	1	1579.03
OG0011765	S. habrochaites	SHch03g036830	-0.0915272	0.778437	7.30789	0.000275215		7.30789
OG0011802	S. habrochaites	SHch11g006840	-0.456451	0.137587	111.687	-0.0217708	0.73483	111.687
OG0011871	S. habrochaites	SHch04g019670	0.61508	0.0270483	1632.94	0.000125312	1	1632.94
OG0011871	S. habrochaites	SHch04g019880	0.0414494	0.902065	20.7583	0.00754159	0.974321	20.7583
OG0011873	S. habrochaites	SHch05g017630	-0.188959	0.537181	11.8009	-0.00244996		11.8009
OG0011874	S. habrochaites	SHch05g025340	-1.27057	0.0225118	48.471	-0.00874113	0.974605	48.471
OG0011892	S. habrochaites	SHch03g030200	-0.294901	0.318157	70.1399	-0.0121216	0.737898	70.1399
OG0011923	S. habrochaites	SHch08g010880	0.583915	0.105216	16.3789	0.00203057	1	16.3789		AT5G19970	GRAS family transcription factor family protein
OG0011955	S. habrochaites	SHch06g015120	0.20442	0.46566	581.472	-0.000252285	1	581.472		AT4G14440	Enoyl-CoA delta isomerase 3
OG0011955	S. habrochaites	SHch06g015120	0.20442	0.46566	581.472	-0.000252285	1	581.472		AT4G14430	Enoyl-CoA delta isomerase 2, peroxisomal
OG0011982	S. habrochaites	SHch10g025050	-0.10019	0.765432	832.717	0.000478942	1	832.717		AT5G18110	Eukaryotic translation initiation factor NCBP
OG0011989	S. habrochaites	SHch05g009170	-0.0731329	0.857171	134.459	0.000571478	1	134.459		AT1G26220	GCN5-related N-acetyltransferase 1, chloroplastic
OG0012024	S. habrochaites	SHch07g026190	0.412205	0.13403	49.6549	0.00128582	0.998439	49.6549		AT3G15290	3-hydroxyacyl-CoA dehydrogenase family protein
OG0012035	S. habrochaites	SHch03g004190	-0.658252	0.0772685	8.11962	0.00218119		8.11962		AT3G22450	Expressed protein
OG0012086	S. habrochaites	SHch07g006850	0.369639	0.230966	15.3352	0.00538703	0.969175	15.3352		AT5G33280	Putative chloride channel-like protein CLC-g
OG0012195	S. habrochaites	SHch11g007440	0.984921	0.0607927	11.1812	-0.0101669		11.1812		AT5G57510	Cotton fiber protein
OG0012228	S. habrochaites	SHch10g024080	0.424267	0.179731	22.936	-0.00012037	1	22.936		AT1G44350	IAA-amino acid hydrolase ILR1-like 6
OG0012303	S. habrochaites	SHch07g005210	-0.213519	0.515352	31.8632	-0.000907336	1	31.8632		AT4G30845	DNA-directed RNA polymerase subunit beta
OG0012333	S. habrochaites	SHch06g013790	0.152638	0.666783	42.9987	0.000909198	1	42.9987		AT3G17668
OG0012344	S. habrochaites	SHch07g008480	0.409722	0.154441	1463.96	0.00184751	0.992308	1463.96		AT5G57290	Large ribosomal subunit protein P3y
OG0012344	S. habrochaites	SHch07g008480	0.409722	0.154441	1463.96	0.00184751	0.992308	1463.96		AT4G25890	Large ribosomal subunit protein P3z
OG0012384	S. habrochaites	SHch08g020200	0.334727	0.278519	18.4612	-0.162185	0.278846	18.4612		AT5G45380	Urea-proton symporter DUR3
OG0012403	S. habrochaites	SHch07g028480	-0.059454	0.898835	104.068	-0.00272671	0.997631	104.068		AT1G55910	Zinc transporter 11
OG0012468	S. habrochaites	SHch11g010480	0.00423937	1	293.621	-0.00438872	0.912995	293.621		AT4G16370	Oligopeptide transporter 3
OG0012522	S. habrochaites	SHch05g025510	-0.114866	0.757915	15.5709	0.000806359	1	15.5709		AT3G24030
OG0012540	S. habrochaites	SHch07g004640	0.52194	0.12653	20.9701	-0.00387712	0.998439	20.9701		AT2G24230	Probable LRR receptor-like serine_threonine-protein kinase At2g24230
OG0012638	S. habrochaites	SHch02g017210	-0.216899	0.477347	5.88179	0.0112109		5.88179		AT2G34530	Transmembrane protein
OG0012731	S. habrochaites	SHch02g023780	-0.153267	0.639266	8.80942	0.00349293		8.80942		AT1G06440	At1g06440
OG0012747	S. habrochaites	SHch12g021230	-0.836095	0.0223264	14.5685	0.00371706	0.971178	14.5685		AT2G32500	At2g32500
OG0012752	S. habrochaites	SHch03g006340	-0.137749	0.689031	111.129	0.00218998	0.976634	111.129		AT5G53170	ATP-dependent zinc metalloprotease FTSH 11, chloroplastic_mitochondrial
OG0012753	S. habrochaites	SHch03g032180	0	1	6.14985	0.0163634		6.14985		AT2G35430	Zinc finger CCCH domain-containing protein 28
OG0012813	S. habrochaites	SHch08g016180	-0.206421	0.538292	38.5895	0.00172381	0.999688	38.5895		AT4G29260	Acid phosphatase-like protein
OG0012825	S. habrochaites	SHch01g026640	0.15095	0.581148	323.769	0.00254307	0.903654	323.769		AT5G13780	N-terminal acetyltransferase A complex catalytic subunit NAA10
OG0012835	S. habrochaites	SHch05g006840	-0.246361	0.443247	48.3505	-0.000241968	1	48.3505		AT1G23090	Probable sulfate transporter 3.3
OG0012898	S. habrochaites	SHch01g008540	0.856186	0.021262	21.2821	-0.00116187	1	21.2821
OG0012938	S. habrochaites	SHch02g035360	-0.667909	0.10446	8.55089	0.00354168		8.55089
OG0012938	S. habrochaites	SHch11g020890	-0.294761	0.363631	11.1061	-0.000107331		11.1061
OG0013039	S. habrochaites	SHch03g032700	0.112279	0.760682	6.42984	0.0447171		6.42984
OG0013050	S. habrochaites	g.peak.cl1475	-0.00830721	1	6.89185	0.000793329		6.89185
OG0013148	S. habrochaites	SHch08g026150	-0.293363	0.356988	52.3255	-0.0155504	0.770467	52.3255		AT1G64060	Respiratory burst oxidase homolog protein F
OG0013168	S. habrochaites	SHch12g010060	-0.0504149	0.914121	85.435	-6.36791e-05	1	85.435		AT2G42710	Ribosomal protein L1p_L10e family
OG0013195	S. habrochaites	SHch10g006630	-0.402271	0.215902	13.6538	0.00640585	0.974321	13.6538		AT2G42900	At2g42900
OG0013197	S. habrochaites	SHch07g029500	-0.136546	0.698875	8.223	-0.00183861		8.223		AT3G12955	At3g12955
OG0013257	S. habrochaites	SHch10g029890	-0.441296	0.179411	117.65	0.00129269	1	117.65		AT5G02160	AT5g02160
OG0013321	S. habrochaites	SHch12g023280	0.701752	0.038935	12.1631	-0.00216358	0.999031	12.1631		AT3G19020	Pollen-specific leucine-rich repeat extensin-like protein 1
OG0013321	S. habrochaites	SHch12g023280	0.701752	0.038935	12.1631	-0.00216358	0.999031	12.1631		AT2G15880	Pollen-specific leucine-rich repeat extensin-like protein 3
OG0013321	S. habrochaites	SHch12g023280	0.701752	0.038935	12.1631	-0.00216358	0.999031	12.1631		AT4G33970	Pollen-specific leucine-rich repeat extensin-like protein 4
OG0013401	S. habrochaites	SHch01g020030	-0.377105	0.246461	9.91668	-0.00623758		9.91668		AT3G06840	Uncharacterized protein
OG0013423	S. habrochaites	SHch04g006560	-0.0128217	0.989752	689.407	0.00276877	0.916037	689.407		AT2G17240	Arginine_serine-rich-like splicing factor
OG0013423	S. habrochaites	SHch04g006560	-0.0128217	0.989752	689.407	0.00276877	0.916037	689.407		AT3G24506	Uncharacterized protein At3g24506
OG0013426	S. habrochaites	SHch12g024650	0.215917	0.520964	11.6391	0.000402162		11.6391		AT4G19350	At4g19350
OG0013501	S. habrochaites	SHch01g039520	0.169612	0.581337	105.84	-0.000479754	1	105.84		AT5G64180	Dbj|BAA96220.1
OG0013508	S. habrochaites	SHch09g009350	0.301934	0.309634	262.79	-0.0215649	0.823476	262.79		AT2G37750	Expressed protein
OG0013508	S. habrochaites	SHch09g009350	0.301934	0.309634	262.79	-0.0215649	0.823476	262.79		AT5G02090	Uncharacterized protein At5g02090
OG0013603	S. habrochaites	SHch09g006950	0.0332204	0.951806	36.0361	0.00080885	1	36.0361		AT2G22870	GTP-binding protein At2g22870
OG0013668	S. habrochaites	SHch09g022680	3.19269	0.00337236	21.1429	0.000658531	1	21.1429		AT1G02700
OG0013689	S. habrochaites	SHch07g021060	0.34361	0.26966	29.9026	0.255172	0.188712	29.9026		AT3G21870	Cyclin-U1-1
OG0013754	S. habrochaites	SHch11g021650	-0.166103	0.621722	9.85839	0.0846961		9.85839		AT1G08390	RecQ-mediated instability-like protein
OG0013755	S. habrochaites	SHch01g005780	-0.689122	0.073749	7.19686	0.014223		7.19686		AT5G06400	Putative pentatricopeptide repeat-containing protein At5g06400, mitochondrial
OG0013843	S. habrochaites	SHch06g023900	0.298924	0.274133	72.5562	-0.0107165	0.782621	72.5562
OG0013855	S. habrochaites	SHch03g035470	-0.0599918	0.872233	9.01938	-0.0954482		9.01938
OG0013865	S. habrochaites	SHch04g020550	-0.306716	0.314404	138.139	-0.000180658	1	138.139
OG0013955	S. habrochaites	SHch03g020140	-0.184029	0.594863	9.28154	-0.0273584		9.28154
OG0014036	S. habrochaites	SHch01g010430	-0.153474	0.632775	21.3982	-0.00192275	1	21.3982
OG0014053	S. habrochaites	SHch03g012990	-0.0827101	0.785956	26.9556	-0.010812	0.784341	26.9556
OG0014053	S. habrochaites	SHch03g012960	0.116526	0.674484	20.7624	-0.00680915	0.94377	20.7624
OG0014103	S. habrochaites	SHch11g022250	-0.375493	0.234908	26.6887	-0.00011418	1	26.6887
OG0014142	S. habrochaites	SHch08g013110	0.28811	0.261478	482.262	-0.00182238	0.961555	482.262		ATMG00660	Uncharacterized mitochondrial protein AtMg00660
OG0014231	S. habrochaites	SHch03g037860	-0.261189	0.387376	76.3633	-0.00779972	0.985433	76.3633		AT3G14130	Peroxisomal (S)-2-hydroxyacid oxidase GLO4
OG0014231	S. habrochaites	SHch03g037860	-0.261189	0.387376	76.3633	-0.00779972	0.985433	76.3633		AT3G14150	Peroxisomal (S)-2-hydroxyacid oxidase GLO3
OG0014258	S. habrochaites	SHch07g029050	0.0342355	0.944887	24.9258	-0.00112587	1	24.9258		AT5G23810	Probable amino acid permease 7
OG0014264	S. habrochaites	SHch09g010690	0.111652	0.70424	60.2146	-0.000999016	0.998439	60.2146		AT3G09030	Protein ENDOPLASMIC RETICULUM-ARRESTED PEN3
OG0014284	S. habrochaites	SHch04g024710	-0.174705	0.588302	67.991	-0.000832427	1	67.991		AT4G08570	Heavy metal-associated isoprenylated plant protein 24
OG0014388	S. habrochaites	SHch04g010350	-0.0409327	0.935285	25.0752	-0.00182283	0.997631	25.0752		AT5G47810	ATP-dependent 6-phosphofructokinase 2
OG0014419	S. habrochaites	SHch03g032820	0.054709	0.906375	11.2147	0.00994303		11.2147		AT1G15900	Transmembrane protein
OG0014424	S. habrochaites	SHch01g023900	0.0480708	0.887631	7.18168	0.00696088		7.18168		AT3G21550	Protein DMP2
OG0014425	S. habrochaites	SHch02g030290	-0.533491	0.11267	18.3222	0.0021829	0.99916	18.3222		AT5G15300	Pentatricopeptide repeat-containing protein At5g15300
OG0014456	S. habrochaites	SHch09g021060	0.219021	0.416248	13.0222	-0.0039784	1	13.0222
OG0014585	S. habrochaites	SHch12g019970	0.188035	0.48882	11.8174	0.00508725		11.8174
OG0014617	S. habrochaites	SHch05g005660	-0.411472	0.200483	9.42229	-0.00118635		9.42229
OG0014747	S. habrochaites	SHch02g010710	-0.223246	0.501386	64.435	-0.000198285	1	64.435
OG0014753	S. habrochaites	SHch02g024600	-0.0268399	0.962165	8.79941	0.00218635		8.79941
OG0014771	S. habrochaites	SHch04g024490	-0.369591	0.193606	107.207	0.000434555	1	107.207
OG0014771	S. habrochaites	SHch04g024430	-0.276508	0.389602	17.1086	-0.0194042	0.84096	17.1086
OG0014816	S. habrochaites	SHch12g025650	0.0121142	0.995452	170.947	0.024945	0.675669	170.947
OG0014917	S. habrochaites	SHch02g035470	0.0110457	0.996844	15.1153	0.0403425	0.70949	15.1153		AT3G01660	At3g01660
OG0014931	S. habrochaites	SHch06g031090	-0.572753	0.0773132	42.4425	0.0120507	0.954779	42.4425		AT2G20515	At2g20515
OG0014991	S. habrochaites	SHch08g027500	-0.227613	0.488858	83.8465	0.0616716	0.569854	83.8465		AT4G24110	NADP-specific glutamate dehydrogenase
OG0015011	S. habrochaites	SHch04g008950	-1.16113	0.0093399	16.4477	8.54252e-05	1	16.4477		AT2G03440	Nodulin-related protein 1
OG0015155	S. habrochaites	SHch05g012130	0.0908767	0.804008	68.6577	0.0011334	0.99916	68.6577
OG0015160	S. habrochaites	SHch07g010840	0.542605	0.138414	11.5675	-0.000823377		11.5675
OG0015211	S. habrochaites	SHch02g020250	0.242268	0.385255	47.5037	-0.000159024	1	47.5037
OG0015215	S. habrochaites	SHch01g024520	0.0381801	0.909028	4.56127	-0.00190647		4.56127
OG0015225	S. habrochaites	SHch06g028780	-0.146113	0.691017	338.034	-0.000266284	1	338.034
OG0015282	S. habrochaites	SHch01g005310	-0.259623	0.429692	8.29919	5.07484e-06		8.29919
OG0015292	S. habrochaites	SHch02g016250	-0.554142	0.0839699	678.794	0.0157532	0.813163	678.794
OG0015375	S. habrochaites	SHch08g006030	1.88911	0.00195391	69.6214	0.0101066	0.927973	69.6214
OG0015387	S. habrochaites	SHch03g007930	-0.242473	0.458973	61.7812	0.00110181	1	61.7812
OG0015440	S. habrochaites	SHch02g022090	0.635102	0.0361257	61.3829	0.00040768	1	61.3829
OG0015458	S. habrochaites	SHch03g033370	0.274033	0.339518	8.86341	-0.0017424		8.86341
OG0015466	S. habrochaites	SHch09g017370	-0.159796	0.653391	19.6122	0.00187767	1	19.6122
OG0015475	S. habrochaites	SHch11g009700	0.447047	0.183417	17.7346	0.0287297	0.806313	17.7346
OG0015486	S. habrochaites	SHch09g022780	0.0327497	0.942879	24.3219	-0.00436615	0.998439	24.3219
OG0015524	S. habrochaites	SHch11g006810	-0.248753	0.435981	5.06585	0.00555466		5.06585
OG0015579	S. habrochaites	SHch11g009620	0.0849555	0.828428	5.97245	-0.00560034		5.97245		AT3G14330	Pentatricopeptide repeat-containing protein At3g14330
OG0015718	S. habrochaites	SHch07g028990	-0.60952	0.0277302	53.5675	-0.0083307	0.79533	53.5675		AT3G13275	Transmembrane protein
OG0015830	S. habrochaites	SHch04g015100	0.096078	0.810298	17.1863	0.00161738	1	17.1863
OG0015884	S. habrochaites	SHch03g035630	0.0108916	0.993869	7.84157	0.000312981		7.84157
OG0015893	S. habrochaites	SHch02g020860	0.753992	0.00548783	677.197	-0.026231	0.586063	677.197
OG0015911	S. habrochaites	g.peak.cl461	-0.245927	0.426267	35.7688	-0.00237635	1	35.7688	Transposable element protein
OG0015941	S. habrochaites	SHch05g010280	-1.25483	0.00941036	10.9771	-0.00658373		10.9771
OG0015959	S. habrochaites	SHch03g007670	-0.330868	0.306627	22.7603	0.00122758	1	22.7603
OG0015968	S. habrochaites	SHch05g008500	-1.24951	0.00641284	248.501	0.00083665	1	248.501
OG0015976	S. habrochaites	SHch12g004630	2.49384	0.0114125	120.267	0.00127982	1	120.267
OG0015982	S. habrochaites	SHch06g023120	-0.271311	0.342941	6.91633	0.00631037		6.91633
OG0016006	S. habrochaites	SHch11g017920	-0.0706458	0.865069	6.18456	0.0219195		6.18456
OG0016111	S. habrochaites	SHch10g008500	-0.0106627	0.997119	12.692	-0.000244381	1	12.692
OG0016120	S. habrochaites	SHch01g011910	-0.0801327	0.847105	34.5266	0.00163858	1	34.5266
OG0016133	S. habrochaites	SHch01g027600	-0.0822294	0.775947	4.2571	-7.28704e-05		4.2571
OG0016143	S. habrochaites	SHch01g043430	-0.155152	0.629357	9.11129	0.00389856		9.11129
OG0016179	S. habrochaites	SHch12g011410	0.0827896	0.840751	15.6893	0.00577641	0.998439	15.6893
OG0016212	S. habrochaites	SHch05g009570	0.131023	0.712199	63.2462	-0.0110641	0.91785	63.2462
OG0016220	S. habrochaites	SHch05g011960	-0.0446893	0.912351	11.2728	-0.00374579		11.2728
OG0016220	S. habrochaites	SHch05g011950	-0.235377	0.393414	6.54018	-0.00112258		6.54018
OG0016228	S. habrochaites	SHch05g022630	-0.194747	0.566345	17.4274	0.0018838	1	17.4274
OG0016234	S. habrochaites	SHch06g008830	-0.408864	0.162398	28.5977	-0.000500425	1	28.5977
OG0016240	S. habrochaites	SHch04g024690	0.192101	0.501614	12.2199	0.000654077	1	12.2199
OG0016273	S. habrochaites	SHch07g025740	-0.262733	0.414092	20.9927	0.00399063	0.99916	20.9927
OG0016322	S. habrochaites	SHch12g017510	-0.0979245	0.802544	36.1061	-0.000854846	1	36.1061
OG0016340	S. habrochaites	g.peak.cl696	-0.0342507	0.948849	45.0639	-0.00688714	0.997631	45.0639	Cysteine-rich RLK (RECEPTOR-like protein kinase) 8
OG0016340	S. habrochaites	g.peak.cl1529	-0.0483679	0.912008	11.918	0.00144483		11.918	Retrovirus-related Pol polyprotein from transposon TNT 1-94
OG0016340	S. habrochaites	g.peak.cl154	-0.0467302	0.922578	61.8068	-0.00920398	0.950163	61.8068
OG0016340	S. habrochaites	g.peak.cl955	-0.107222	0.784629	74.8471	-0.0036042	0.99916	74.8471
OG0016383	S. habrochaites	SHch02g017270	0.330277	0.30733	79.4601	0.00400977	0.995076	79.4601		AT2G34610	Cotton fiber protein
OG0016383	S. habrochaites	SHch02g017270	0.330277	0.30733	79.4601	0.00400977	0.995076	79.4601		AT1G30190	Cotton fiber protein
OG0016442	S. habrochaites	SHch03g005360	0.0325169	0.953515	13.7476	0.00956427	0.87966	13.7476		AT1G53170	Ethylene-responsive transcription factor 8
OG0016575	S. habrochaites	SHch09g013340	-0.139554	0.7013	25.047	-0.000985792	1	25.047
OG0016662	S. habrochaites	SHch05g011170	-0.100083	0.784134	9.53148	-0.00189726		9.53148
OG0016680	S. habrochaites	SHch09g024450	-0.0577401	0.901241	29.3619	-0.00143376	0.998439	29.3619
OG0016714	S. habrochaites	SHch11g006170	-0.347692	0.264032	6.80863	-0.0288916		6.80863
OG0016736	S. habrochaites	SHch06g017030	-0.227923	0.495783	16.7919	0.00621682	0.973586	16.7919
OG0016739	S. habrochaites	SHch03g032230	0.0197929	0.976629	10.9718	-0.00719063		10.9718
OG0016777	S. habrochaites	SHch04g018440	-0.721671	0.0935085	6.92934	-0.00576851		6.92934
OG0016856	S. habrochaites	SHch12g005850	0.0489376	0.916275	60.4605	3.88959e-05	1	60.4605
OG0016879	S. habrochaites	SHch01g034710	0.457889	0.0868131	328.241	-0.000420993	1	328.241
OG0016977	S. habrochaites	SHch03g020220	-0.234718	0.472242	6.2716	-0.0250859		6.2716
OG0016991	S. habrochaites	SHch02g033310	-0.223612	0.499768	314.491	0.000922641	1	314.491
OG0017001	S. habrochaites	SHch01g004410	-0.0243877	0.969409	142.392	0.000792047	1	142.392
OG0017014	S. habrochaites	SHch02g009190	-0.327083	0.303959	35.8026	-0.0147382	0.934928	35.8026
OG0017042	S. habrochaites	SHch01g045910	-0.158176	0.63936	66.9746	0.0347909	0.518659	66.9746
OG0017047	S. habrochaites	SHch02g007090	-0.0579386	0.898426	8.70292	0.00183131		8.70292
OG0017063	S. habrochaites	SHch02g024620	0.337351	0.268747	15.0315	0.00138	1	15.0315
OG0017075	S. habrochaites	SHch02g035220	0.789229	0.0618244	73.5564	0.00754703	0.961397	73.5564
OG0017138	S. habrochaites	SHch05g010720	-0.078428	0.818047	10.9382	0.18277		10.9382
OG0017173	S. habrochaites	SHch06g014710	0.362192	0.252504	48.7335	-0.000487286	1	48.7335
OG0017179	S. habrochaites	SHch03g032400	0.451881	0.0921491	130.366	-0.0350949	0.476893	130.366
OG0017179	S. habrochaites	SHch06g021660	-0.18641	0.574823	16.2747	-0.00644109	0.985414	16.2747
OG0017201	S. habrochaites	SHch07g004910	-0.164408	0.641574	10.0226	0.000548304		10.0226
OG0017205	S. habrochaites	SHch07g007840	-0.100012	0.770777	12.255	0	1	12.255
OG0017214	S. habrochaites	SHch07g018610	0.0808413	0.789445	18.8068	-0.0298595	0.794913	18.8068
OG0017214	S. habrochaites	SHch07g018600	0.0200978	0.965563	13.8895	-0.0583673	0.600673	13.8895
OG0017244	S. habrochaites	SHch08g022000	-0.476393	0.154007	9.50259	-0.00849671		9.50259
OG0017265	S. habrochaites	SHch09g023900	0.196061	0.561717	9.21564	-0.000449908		9.21564
OG0017351	S. habrochaites	SHch03g007670	-0.330868	0.306627	22.7603	0.00122758	1	22.7603
OG0017683	S. habrochaites	SHch01g015240	-0.00929266	1	17.3935	0.0059974	0.998439	17.3935
OG0017684	S. habrochaites	SHch07g006340	-0.11255	0.759963	205.534	-0.000321321	1	205.534
OG0017806	S. habrochaites	SHch05g026560	0.0733225	0.865939	8.31443	0.0041939		8.31443
OG0017810	S. habrochaites	SHch03g016340	0.0373459	0.942879	17.9742	-0.00361366	0.997631	17.9742
OG0018086	S. habrochaites	SHch01g006530	-0.0818028	0.778232	6.37816	0.00471936		6.37816
OG0018091	S. habrochaites	SHch01g008550	0.0188173	0.977328	132.268	-0.00157684	0.974321	132.268
OG0018118	S. habrochaites	SHch01g023020	-0.743186	0.0460238	17.981	-0.00334397	0.99916	17.981
OG0018196	S. habrochaites	SHch02g009830	-0.124573	0.730376	14.0473	0.000301591	1	14.0473
OG0018204	S. habrochaites	SHch02g011670	0.192297	0.55822	31.1857	0.000295008	1	31.1857
OG0018332	S. habrochaites	SHch03g028960	-0.778971	0.0649614	49.5205	-0.0177479	0.86297	49.5205
OG0018343	S. habrochaites	SHch03g033080	-0.196456	0.565101	22.203	0.00935501	0.908808	22.203
OG0018392	S. habrochaites	SHch04g019950	-0.822638	0.0402355	12.871	-0.0169561	0.906543	12.871
OG0018406	S. habrochaites	SHch04g025760	-0.0507636	0.912972	45.7721	0.0250129	0.786737	45.7721
OG0018414	S. habrochaites	SHch04g029160	0.466649	0.16386	21.1316	0.00100271	1	21.1316
OG0018593	S. habrochaites	SHch07g025910	-0.19235	0.531435	9.82313	0.067692		9.82313
OG0018662	S. habrochaites	SHch08g026120	0.129319	0.726194	11.4613	0.00209843		11.4613
OG0018678	S. habrochaites	SHch09g005260	1.06829	0.0288627	15.7572	-0.0253689	0.818192	15.7572
OG0018701	S. habrochaites	SHch09g021900	0.0847264	0.838231	16.1471	-0.00144757	1	16.1471
OG0018704	S. habrochaites	SHch09g022480	-0.0948439	0.783669	5.97114	0		5.97114
OG0018707	S. habrochaites	SHch09g023230	-0.209208	0.456627	50.9231	-0.010148	0.971178	50.9231
OG0018723	S. habrochaites	SHch10g006730	-0.0434564	0.911899	11.3476	-0.000766184		11.3476
OG0018766	S. habrochaites	SHch10g025060	0.198135	0.442741	2625.8	-0.000273538	1	2625.8
OG0018768	S. habrochaites	SHch10g025560	0.474488	0.0689646	1437.3	0.00072412	1	1437.3
OG0018779	S. habrochaites	SHch10g029740	-0.0913031	0.815399	8.08104	-0.00716158		8.08104
OG0018830	S. habrochaites	SHch12g004160	-0.0481571	0.920037	8.79478	-0.00400105		8.79478
OG0018855	S. habrochaites	SHch12g016160	0.221007	0.401052	148.436	-0.00484224	0.844837	148.436
OG0018894	S. habrochaites	SHch12g026250	-0.247678	0.373135	8.58596	-0.00379082		8.58596
OG0018895	S. habrochaites	SHch12g026440	1.61816	0.00189062	59.4944	0.0128039	0.844837	59.4944
OG0018913	S. habrochaites	SHch11g024340	-0.0835456	0.804008	57.4588	-0.00265329	0.961239	57.4588
OG0018913	S. habrochaites	SHch11g024830	-0.151324	0.626394	58.4701	-0.00458887	0.908808	58.4701
OG0018931	S. habrochaites	g.peak.cl679	-0.478991	0.15825	13.1264	0.000344023	1	13.1264	Reverse transcriptase Ty1/copia-type domain-containing protein (Fragment)
OG0018940	S. habrochaites	SHch01g013010	-0.178585	0.601353	5.29313	0.00544302		5.29313
OG0019344	S. habrochaites	SHch10g012560	-0.0600314	0.882443	8.98482	-0.00248799		8.98482
OG0019361	S. habrochaites	SHch04g025780	0.903118	0.0690797	98.0533	0.0136814	0.943198	98.0533
OG0019428	S. habrochaites	SHch12g013860	0.112707	0.767801	6.13608	0		6.13608
OG0019449	S. habrochaites	SHch10g017970	-0.344961	0.285797	7.9965	-0.0204965		7.9965
OG0019485	S. habrochaites	SHch02g015670	-0.0851107	0.76877	14.0018	0.00202304	1	14.0018
OG0019591	S. habrochaites	SHch02g027510	-0.260763	0.427631	14.4037	0.00292689	0.997529	14.4037
OG0019832	S. habrochaites	SHch01g005870	-0.165432	0.640636	93.0831	0.00238103	0.998439	93.0831
OG0019896	S. habrochaites	SHch03g016020	0.767825	0.0608756	8.70458	-0.00955024		8.70458
OG0019902	S. habrochaites	SHch01g005180	-1.07195	0.0420243	9.57737	0.00133996		9.57737
OG0019978	S. habrochaites	SHch10g018100	-0.226152	0.498693	12.2936	0.00152395	1	12.2936
OG0019978	S. habrochaites	SHch01g023720	-0.340361	0.2877	9.57175	-0.00220061		9.57175
OG0019997	S. habrochaites	SHch02g019060	0	1	6.21409	-0.000223195		6.21409
OG0020034	S. habrochaites	SHch02g034510	0.321533	0.313584	19.6216	6.40405e-05	1	19.6216
OG0020087	S. habrochaites	SHch03g027320	0.527154	0.125299	9.34907	0.00332684		9.34907
OG0020133	S. habrochaites	SHch04g023910	-0.0195247	0.975025	22.3393	-0.0141093	0.908808	22.3393
OG0020167	S. habrochaites	SHch05g023200	0.185179	0.496652	9.35441	-0.00328434		9.35441
OG0020179	S. habrochaites	SHch06g006860	0.131272	0.72696	17.1834	0.0474588	0.663727	17.1834
OG0020258	S. habrochaites	SHch08g005930	-0.334114	0.270172	313.822	-0.00434677	0.950163	313.822
OG0020263	S. habrochaites	SHch08g008000	0.225469	0.498693	20.4084	-0.00198741	1	20.4084
OG0020263	S. habrochaites	SHch08g007880	0.239652	0.470126	31.1011	-0.00381237	1	31.1011
OG0020267	S. habrochaites	SHch08g013110	0.28811	0.261478	482.262	-0.00182238	0.961555	482.262
OG0020304	S. habrochaites	SHch02g019830	-0.208552	0.531557	17.4594	-0.00150669	1	17.4594
OG0020330	S. habrochaites	SHch09g026780	-0.1353	0.706307	148.23	-0.00330626	0.961239	148.23
OG0020336	S. habrochaites	SHch10g005510	0.0949229	0.810298	27.649	0.000684307	1	27.649
OG0020423	S. habrochaites	SHch03g036760	0	1	33.5972	0.000191388	1	33.5972
OG0020517	S. habrochaites	SHch01g007900	-0.0823299	0.775715	12.7141	0.00259846	1	12.7141
OG0020527	S. habrochaites	SHch08g017320	1.53194	0.0126626	9.36383	-0.00537716		9.36383
OG0020537	S. habrochaites	SHch04g021000	-0.525081	0.136405	11.802	0		11.802
OG0020544	S. habrochaites	g.peak.cl331	-0.488178	0.126469	34.2303	-0.00298255	0.961239	34.2303
OG0020933	S. habrochaites	SHch06g027310	0.5404	0.114248	121.987	-0.00140702	1	121.987		AT1G08180	Cyclin-dependent protein kinase inhibitor SMR2
OG0021126	S. habrochaites	g.peak.cl992	-0.182835	0.573525	10.8466	0.00198155		10.8466
OG0021198	S. habrochaites	SHch12g019780	0.196526	0.498693	55.5236	-0.0177016	0.840619	55.5236
OG0021285	S. habrochaites	SHch08g007730	-0.0745015	0.84836	6.81323	-0.0112047		6.81323
OG0021341	S. habrochaites	SHch01g035620	-0.274035	0.339352	7.36809	-0.00229348		7.36809
OG0021824	S. habrochaites	SHch03g012520	-0.0716953	0.869853	26.0902	-0.00689715	0.997631	26.0902
OG0021929	S. habrochaites	g.peak.cl2416	-0.16053	0.637527	135.298	-0.0501217	0.631484	135.298
OG0021951	S. habrochaites	SHch07g018270	0	1	17.03	-0.00764475	0.952124	17.03
OG0021994	S. habrochaites	SHch01g041200	0.14762	0.624406	11.4652	0.0205417		11.4652
OG0021997	S. habrochaites	SHch01g043590	0.0346494	0.924405	4.77289	0.00302799		4.77289
OG0022054	S. habrochaites	SHch03g010100	-0.0450048	0.923378	38.1311	-0.00180002	1	38.1311
OG0022118	S. habrochaites	SHch04g019420	0.153575	0.668011	29.0221	-0.00129499	1	29.0221
OG0022207	S. habrochaites	SHch06g022320	-0.179963	0.606149	64.9974	-0.000389212	1	64.9974
OG0022225	S. habrochaites	SHch12g011410	0.0827896	0.840751	15.6893	0.00577641	0.998439	15.6893
OG0022258	S. habrochaites	SHch08g004180	-0.195095	0.540783	114.855	0.258369	0.164359	114.855
OG0022267	S. habrochaites	SHch08g011190	0	1	12.0143	-0.000978503		12.0143
OG0022304	S. habrochaites	SHch09g027890	3.95515	1.1675e-10	132.57	2.80628e-05	1	132.57
OG0022315	S. habrochaites	SHch10g006740	-0.12625	0.677275	186.614	0.00347649	1	186.614
OG0022317	S. habrochaites	SHch10g008380	-0.285105	0.36229	19.6485	-0.0013252	1	19.6485
OG0022317	S. habrochaites	SHch10g008390	-0.284545	0.36253	29.2888	0.000711595	1	29.2888
OG0022353	S. habrochaites	SHch11g008350	0.111914	0.685524	50.7227	0.00320932	0.998439	50.7227
OG0022354	S. habrochaites	SHch11g008850	-0.173689	0.565246	293.707	-0.00115707	0.997631	293.707
OG0022359	S. habrochaites	SHch11g011760	-0.0496958	0.904763	58.0652	-0.00719413	0.997631	58.0652
OG0022363	S. habrochaites	g.peak.cl2290	-0.411067	0.188034	88.0075	-0.0245725	0.724772	88.0075
OG0022406	S. habrochaites	SHch12g017510	-0.0979245	0.802544	36.1061	-0.000854846	1	36.1061
OG0022423	S. habrochaites	SHch02g034510	0.321533	0.313584	19.6216	6.40405e-05	1	19.6216
OG0022435	S. habrochaites	SHch01g043270	2.45322	2.60129e-12	950.159	-0.000102754	1	950.159
OG0022476	S. habrochaites	SHch03g015380	0.0612526	0.880899	7.38253	0		7.38253
OG0022536	S. habrochaites	SHch02g022560	-0.326313	0.281751	2918.61	0.00234347	1	2918.61
OG0022537	S. habrochaites	SHch02g029700	-0.0260739	0.952799	24.0178	0.00229038	0.998439	24.0178
OG0022550	S. habrochaites	SHch07g017610	-0.314928	0.314395	16.383	0.00522238	0.971411	16.383
OG0022553	S. habrochaites	g.plus_peak_59665	3.43211	0.0031896	28.3062	-0.00699848	0.981089	28.3062	Proton-dependent oligopeptide or low-affinity nitrate transporter (Fragment)
OG0022584	S. habrochaites	SHch03g028840	-0.195157	0.569508	30.7445	0.059682	0.529218	30.7445
OG0023129	S. habrochaites	SHch11g021260	0.121395	0.699383	67.4657	0.0121386	0.9515	67.4657		AT2G36870	Probable xyloglucan endotransglucosylase_hydrolase protein 32
OG0023579	S. habrochaites	SHch02g025810	0.0441721	0.926486	58.0333	-0.052178	0.639875	58.0333
OG0024018	S. habrochaites	SHch03g031140	-0.099549	0.802764	10.7454	-0.00236113		10.7454
OG0024404	S. habrochaites	SHch08g004640	-0.861523	0.048589	24.4263	0.00567809	0.987898	24.4263
OG0024433	S. habrochaites	SHch05g007650	-0.045686	0.925239	30.6269	-0.0226477	0.735916	30.6269
OG0025074	S. habrochaites	SHch03g036270	-0.166918	0.637407	14.4462	0.00186969	1	14.4462
OG0025077	S. habrochaites	SHch04g007610	0.505547	0.137617	15.8675	0.00279651	1	15.8675
OG0025121	S. habrochaites	SHch05g007650	-0.045686	0.925239	30.6269	-0.0226477	0.735916	30.6269
OG0025175	S. habrochaites	SHch06g010000	-0.0758388	0.860361	13.9703	0.0058181	0.998439	13.9703
OG0025176	S. habrochaites	SHch01g012450	0.0572423	0.901332	16.4501	0	1	16.4501
OG0025192	S. habrochaites	g.peak.cl2798	0.233239	0.420986	85.9798	-0.000525535	1	85.9798
OG0025202	S. habrochaites	SHch06g028380	-0.567221	0.116923	95.5236	0.0938404	0.472613	95.5236
OG0025232	S. habrochaites	SHch12g016460	-2.06091	0.000432388	42.0611	-0.00359232	0.979178	42.0611
OG0025274	S. habrochaites	SHch08g018670	-0.527961	0.0899696	20.4798	-0.0780357	0.496597	20.4798
OG0025363	S. habrochaites	SHch11g005860	-0.427704	0.197742	15.688	-0.00510267	0.985295	15.688
OG0025392	S. habrochaites	SHch03g016020	0.767825	0.0608756	8.70458	-0.00955024		8.70458
OG0025398	S. habrochaites	SHch01g007250	0.291243	0.361668	36.8252	0.000720007	1	36.8252
OG0025464	S. habrochaites	SHch01g022270	-1.22867	0.00146255	55.0242	-0.00207026	1	55.0242
OG0025548	S. habrochaites	g.peak.cl96	-0.0253135	0.967923	60.0621	-0.00138095	0.999688	60.0621	DUF659 domain-containing protein
OG0025555	S. habrochaites	SHch09g012540	-0.493743	0.115263	8938.52	0.00575471	0.943198	8938.52
OG0025572	S. habrochaites	SHch08g021590	0.310904	0.271608	151.682	0.00137539	0.992224	151.682
OG0025590	S. habrochaites	SHch01g007670	0.288915	0.323109	49.3445	0.00119263	0.99916	49.3445
OG0025602	S. habrochaites	SHch08g021550	-0.369692	0.255905	82.3732	0.000489905	1	82.3732
OG0025617	S. habrochaites	SHch02g029700	-0.0260739	0.952799	24.0178	0.00229038	0.998439	24.0178
OG0025621	S. habrochaites	g.peak.cl632	0.177307	0.606068	44.5568	0.00618982	0.958429	44.5568	Retrovirus-related Pol polyprotein from transposon TNT 1-94
OG0025636	S. habrochaites	SHch05g023500	-0.211028	0.5316	28.1322	0.000441353	1	28.1322
OG0025645	S. habrochaites	SHch07g015090	-0.449089	0.183966	18.3242	-0.00149113	0.998439	18.3242
OG0025659	S. habrochaites	SHch09g028200	-0.141656	0.701175	15.6515	-0.0115289	0.909202	15.6515
OG0025659	S. habrochaites	SHch09g028220	-0.470921	0.0935085	89.3106	-8.89715e-05	1	89.3106
OG0025660	S. habrochaites	SHch10g004370	-0.126134	0.706942	7.03437	0.0100262		7.03437
OG0025661	S. habrochaites	SHch10g004370	-0.126134	0.706942	7.03437	0.0100262		7.03437
OG0025709	S. habrochaites	SHch01g010980	-0.243729	0.461393	8.31389	0.00553935		8.31389
OG0028823	S. habrochaites	SHch09g028300	-0.393316	0.218666	21.6767	0.00377335	0.969175	21.6767
OG0029423	S. habrochaites	SHch10g010340	-0.357495	0.248141	18.8551	-0.00662718	0.974321	18.8551
OG0030184	S. habrochaites	SHch08g004650	-2.32387	0.000321351	36.6078	0.0259944	0.749227	36.6078
OG0030217	S. habrochaites	SHch06g007740	0.367693	0.212983	282.388	0.0122723	0.951775	282.388
OG0030372	S. habrochaites	SHch01g010760	-0.00634776	1	12.1675	-0.000152924	1	12.1675
OG0030390	S. habrochaites	SHch01g013640	-0.254603	0.43988	9.72765	0		9.72765
OG0030541	S. habrochaites	SHch02g024600	-0.0268399	0.962165	8.79941	0.00218635		8.79941
OG0030557	S. habrochaites	SHch02g030640	0.0470681	0.922452	26.8128	0.00148127	1	26.8128
OG0030559	S. habrochaites	SHch02g032060	0.202204	0.549137	8.38541	-0.00699571		8.38541
OG0030572	S. habrochaites	SHch03g007520	1.10524	7.78415e-05	314.735	-0.00151656	0.985446	314.735
OG0030889	S. habrochaites	SHch11g011860	0.0759461	0.858271	45.5538	0.00853292	0.918272	45.5538
OG0031025	S. habrochaites	SHch08g023550	0.158601	0.65831	16.5663	0.0131032	0.87966	16.5663
OG0031031	S. habrochaites	SHch09g004540	-0.103394	0.784913	29.2347	-0.00382535	0.979191	29.2347
OG0031113	S. habrochaites	SHch01g019660	0.111129	0.723548	7.35194	0.00635833		7.35194
OG0031343	S. habrochaites	SHch01g035620	-0.274035	0.339352	7.36809	-0.00229348		7.36809
OG0031353	S. habrochaites	SHch06g017930	-0.104849	0.737142	99.4924	0.00234051	1	99.4924
OG0031372	S. habrochaites	SHch04g027450	-0.041995	0.933162	21.9478	-0.00228109	1	21.9478
OG0031410	S. habrochaites	SHch11g024460	0.25921	0.417478	50.2567	-0.00290791	0.997631	50.2567
OG0031441	S. habrochaites	SHch03g004990	0.032268	0.942273	5.05036	-0.0439611		5.05036
OG0031457	S. habrochaites	SHch01g026680	0.16184	0.64585	607.777	-0.000357608	1	607.777
OG0031514	S. habrochaites	SHch01g010550	-0.199261	0.527714	44.2462	-0.00220705	0.982205	44.2462
OG0031516	S. habrochaites	g.peak.cl165	0.0823442	0.784913	7.31152	0.00259778		7.31152
OG0031517	S. habrochaites	SHch01g020750	-0.214285	0.491471	26.2774	0.000465036	1	26.2774
OG0031523	S. habrochaites	SHch01g041800	-0.098003	0.784816	4.89576	-0.0223469		4.89576
OG0031533	S. habrochaites	SHch02g016470	-0.314626	0.316663	42.874	-0.161942	0.26961	42.874
OG0031553	S. habrochaites	SHch03g031120	-0.21404	0.487434	61.4574	0.00349105	0.903654	61.4574
OG0031582	S. habrochaites	SHch07g010550	0.0628475	0.884933	5.71167	0		5.71167
OG0031595	S. habrochaites	SHch08g016000	-0.219895	0.504458	25.2329	-0.000779731	1	25.2329
OG0031596	S. habrochaites	SHch08g017040	-0.318745	0.309988	9.33416	0.00421992		9.33416
OG0031608	S. habrochaites	SHch10g004350	0.199484	0.551383	6.41629	-0.00293955		6.41629
OG0031614	S. habrochaites	SHch11g005700	-0.397883	0.202228	96.7111	-0.00110485	1	96.7111
OG0031647	S. habrochaites	SHch03g007110	-0.397342	0.062131	298.605	-0.000110799	1	298.605
OG0031654	S. habrochaites	SHch04g025860	-0.458925	0.172749	7.46291	0.00323335		7.46291
OG0031669	S. habrochaites	SHch08g008880	-0.166752	0.536531	8.26521	-0.00104372		8.26521
OG0031674	S. habrochaites	SHch10g006030	-0.446212	0.0698534	52.9219	0.00325045	0.951626	52.9219
OG0057736	S. habrochaites	SHch01g012230	-0.101599	0.796769	8.66735	0.00153604		8.66735
OG0057743	S. habrochaites	SHch01g017830	-0.509822	0.0423964	2545.73	0.000138087	1	2545.73
OG0057745	S. habrochaites	SHch01g020730	-0.21327	0.517418	90.9402	0.000415887	1	90.9402
OG0057747	S. habrochaites	SHch01g024730	-0.239092	0.441286	6.14069	-0.0723737		6.14069
OG0057754	S. habrochaites	SHch01g032020	-0.384659	0.0906574	139.657	-0.000830774	0.998439	139.657
OG0057758	S. habrochaites	SHch01g037370	-0.0114869	0.996445	107.198	0.0132159	0.794823	107.198
OG0057767	S. habrochaites	SHch01g044170	-0.0240309	0.969617	238.86	-0.000990978	1	238.86
OG0057772	S. habrochaites	SHch02g005090	-0.315381	0.310471	39.5012	-0.000420942	1	39.5012
OG0057773	S. habrochaites	g.peak.cl329	-0.0464699	0.920748	8.81812	0		8.81812
OG0057780	S. habrochaites	SHch02g011140	0.462853	0.170363	59.1781	0.00325046	0.995076	59.1781
OG0057781	S. habrochaites	SHch02g011870	-2.9851	0.00511242	16.4575	0.000836555	1	16.4575
OG0057784	S. habrochaites	SHch02g017150	0.170761	0.592066	4.82362	-0.00215978		4.82362
OG0057797	S. habrochaites	SHch02g029700	-0.0260739	0.952799	24.0178	0.00229038	0.998439	24.0178
OG0057798	S. habrochaites	SHch02g029700	-0.0260739	0.952799	24.0178	0.00229038	0.998439	24.0178
OG0057806	S. habrochaites	SHch03g005880	-0.160846	0.621238	85.4204	-0.00413358	0.932682	85.4204
OG0057820	S. habrochaites	g.peak.cl708	-0.060593	0.897114	99.7815	0.0024527	0.984117	99.7815
OG0057822	S. habrochaites	SHch03g026750	0.323026	0.280639	247.834	-0.000258881	1	247.834
OG0057829	S. habrochaites	SHch04g004300	-0.105933	0.785392	63.2297	-0.0158021	0.840619	63.2297
OG0057833	S. habrochaites	SHch04g013410	-0.337043	0.29763	28.5902	-0.00307185	0.974321	28.5902
OG0057836	S. habrochaites	SHch04g014630	-0.150116	0.665279	12.2104	0.00042229	1	12.2104
OG0057843	S. habrochaites	SHch04g017360	0	1	71.3996	-0.00147268	0.999688	71.3996
OG0057857	S. habrochaites	SHch05g010730	-0.622779	0.0404811	43.8532	-0.00201701	0.998439	43.8532
OG0057883	S. habrochaites	g.peak.cl1304	0.0415889	0.909736	15.2903	-0.000563588	1	15.2903
OG0057892	S. habrochaites	SHch06g020700	-0.336371	0.271178	31.1691	-0.000764956	1	31.1691
OG0057900	S. habrochaites	SHch06g028650	0.675662	0.00686772	1673.37	0.000456815	1	1673.37
OG0057909	S. habrochaites	SHch07g012790	0.172585	0.562184	16.0429	-0.00673043	0.992043	16.0429
OG0057912	S. habrochaites	SHch07g017060	0	1	20.7037	-0.000188201	1	20.7037
OG0057936	S. habrochaites	SHch08g021330	0.0611939	0.887631	115.728	-0.0174206	0.700675	115.728
OG0057937	S. habrochaites	SHch08g023130	1.32424	0.007452	220.355	-0.00220058	0.99916	220.355
OG0057949	S. habrochaites	SHch09g007270	0.143922	0.696234	15.6798	-0.00058201	1	15.6798
OG0057954	S. habrochaites	g.minus_peak_50216	-0.0862738	0.767677	17.6566	0.00109748	1	17.6566
OG0057955	S. habrochaites	g.minus_peak_50216	-0.0862738	0.767677	17.6566	0.00109748	1	17.6566
OG0057956	S. habrochaites	SHch09g014180	0.112627	0.761938	38.0876	-0.00237757	1	38.0876
OG0057963	S. habrochaites	SHch09g019610	1.35471	0.00011707	239.188	-0.000425245	1	239.188
OG0057967	S. habrochaites	SHch09g027890	3.95515	1.1675e-10	132.57	2.80628e-05	1	132.57
OG0057973	S. habrochaites	SHch10g009430	1.3284	0.0275321	13.6211	-0.00394617	0.987898	13.6211
OG0057978	S. habrochaites	SHch10g024080	0.424267	0.179731	22.936	-0.00012037	1	22.936
OG0057990	S. habrochaites	SHch11g009590	0.093668	0.815985	15.9418	0.000523728	1	15.9418
OG0057992	S. habrochaites	SHch11g014820	0.337171	0.278839	92.1497	0.00103447	1	92.1497
OG0058012	S. habrochaites	SHch12g006960	-0.380449	0.23702	68.1867	0.00463635	0.980075	68.1867
OG0058022	S. habrochaites	SHch12g016460	-2.06091	0.000432388	42.0611	-0.00359232	0.979178	42.0611
OG0058028	S. habrochaites	SHch12g025430	-0.226603	0.417478	69.8676	-0.000204916	1	69.8676
OG0058043	S. habrochaites	SHch01g012540	-0.0871254	0.764624	8.17928	-0.0139055		8.17928
OG0058047	S. habrochaites	SHch01g021310	-0.0859611	0.834583	14.7496	0.00528002	0.99506	14.7496
OG0058054	S. habrochaites	SHch01g040470	-1.57302	0.0093276	10.1906	0.000748625		10.1906
OG0058067	S. habrochaites	SHch02g029190	-0.266769	0.378676	7.27434	0.00377652		7.27434
OG0058070	S. habrochaites	SHch02g032740	-0.0677943	0.821083	5.25831	-0.00944789		5.25831
OG0058073	S. habrochaites	SHch03g011900	0.335713	0.29936	44.4454	0.000230475	1	44.4454
OG0058078	S. habrochaites	SHch03g030650	-0.0630306	0.891417	20.7649	-0.0590365	0.560486	20.7649
OG0058080	S. habrochaites	SHch03g031280	0.0065372	1	4.9939	-0.00670615		4.9939
OG0058083	S. habrochaites	SHch03g036760	0	1	33.5972	0.000191388	1	33.5972
OG0058140	S. habrochaites	SHch09g025530	-0.232541	0.433296	6.38622	0.00707671		6.38622
OG0058160	S. habrochaites	SHch11g021310	0.0313753	0.956411	147.34	-0.00273093	0.974605	147.34
OG0058171	S. habrochaites	SHch12g023240	-0.136019	0.688156	17.2087	-0.000694694	1	17.2087
OG0058177	S. habrochaites	g.minus_peak_2110	-0.621922	0.118161	7.9704	0.00068555		7.9704	REJ domain-containing protein
OG0058178	S. habrochaites	SHch01g024900	0.223185	0.502364	12.5776	0.0501716	0.649201	12.5776
OG0058197	S. habrochaites	SHch05g011090	-0.786622	0.082402	32.5575	-0.0125861	0.847415	32.5575
OG0058203	S. habrochaites	g.peak.cl1304	0.0415889	0.909736	15.2903	-0.000563588	1	15.2903
OG0058206	S. habrochaites	g.plus_peak_42325	-0.0292652	0.942927	13.5451	0.00542451	0.998439	13.5451
OG0058213	S. habrochaites	SHch07g024310	-0.146966	0.65546	175.283	0.00156444	0.99465	175.283
OG0058217	S. habrochaites	g.peak.cl1785	0.0609174	0.861635	8.23668	-0.00176892		8.23668
OG0058218	S. habrochaites	g.minus_peak_50216	-0.0862738	0.767677	17.6566	0.00109748	1	17.6566
OG0058219	S. habrochaites	g.minus_peak_50216	-0.0862738	0.767677	17.6566	0.00109748	1	17.6566
OG0058220	S. habrochaites	g.plus_peak_55809	0.0596337	0.853985	13.6023	0.000353726	1	13.6023

## Sheet: suppl. tab. S6
Supplementary table S6: Information on the putative function of S. lycopersicoides sDEOGs.
OG	Species	GeneID	log2FoldChange_sus	padj_sus	baseMean_sus	log2FoldChange_res	padj_res	baseMean_res	Function_pannzer	Ath_GeneID	Ath_Function
OG0000039	S. lycopersicoides	Solyd11g055940	5.98433	5.54652e-20	25.9392	2.46272	0.00231515	25.9392		AT1G29440	Auxin-responsive protein SAUR63
OG0000039	S. lycopersicoides	Solyd11g055940	5.98433	5.54652e-20	25.9392	2.46272	0.00231515	25.9392		AT1G29430	Auxin-responsive protein SAUR62
OG0000039	S. lycopersicoides	Solyd11g055940	5.98433	5.54652e-20	25.9392	2.46272	0.00231515	25.9392		AT5G27780	SAUR-like auxin-responsive protein family
OG0000039	S. lycopersicoides	Solyd11g055940	5.98433	5.54652e-20	25.9392	2.46272	0.00231515	25.9392		AT1G29510	Auxin-responsive protein SAUR67
OG0000039	S. lycopersicoides	Solyd11g055940	5.98433	5.54652e-20	25.9392	2.46272	0.00231515	25.9392		AT1G29450	Auxin-responsive protein SAUR64
OG0000039	S. lycopersicoides	Solyd11g055940	5.98433	5.54652e-20	25.9392	2.46272	0.00231515	25.9392		AT1G29500	Auxin-responsive protein SAUR66
OG0000039	S. lycopersicoides	Solyd11g055940	5.98433	5.54652e-20	25.9392	2.46272	0.00231515	25.9392		AT1G29460	Auxin-responsive protein SAUR65
OG0000039	S. lycopersicoides	Solyd11g055940	5.98433	5.54652e-20	25.9392	2.46272	0.00231515	25.9392		AT1G29420	Auxin-responsive protein SAUR61
OG0000039	S. lycopersicoides	Solyd11g055940	5.98433	5.54652e-20	25.9392	2.46272	0.00231515	25.9392		AT1G29490	Auxin-responsive protein SAUR68
OG0000083	S. lycopersicoides	Solyd03g055620	6.70249	6.44327e-15	27.2523	5.34436	3.01679e-07	27.2523	GAG-pre-integrase domain-containing protein (Fragment)	AT3G21000	Gag-Pol-related retrotransposon family protein
OG0000083	S. lycopersicoides	Solyd03g055620	6.70249	6.44327e-15	27.2523	5.34436	3.01679e-07	27.2523	Integrase catalytic domain-containing protein	AT3G21000	Gag-Pol-related retrotransposon family protein
OG0000083	S. lycopersicoides	Solyd02g054680	7.33313	5.50633e-40	93.6103	5.8237	9.17989e-12	93.6103		AT3G21000	Gag-Pol-related retrotransposon family protein
OG0000083	S. lycopersicoides	Solyd12g060260	6.67145	1.34922e-54	141.64	6.62908	1.18468e-14	141.64	Reverse transcriptase Ty1/copia-type domain-containing protein	AT3G21000	Gag-Pol-related retrotransposon family protein
OG0000083	S. lycopersicoides	Solyd12g060260	6.67145	1.34922e-54	141.64	6.62908	1.18468e-14	141.64	CCHC-type domain-containing protein	AT3G21000	Gag-Pol-related retrotransposon family protein
OG0000083	S. lycopersicoides	Solyd11g062950	5.56933	6.32268e-15	17.9095	5.03019	1.51919e-06	17.9095		AT3G21000	Gag-Pol-related retrotransposon family protein
OG0000083	S. lycopersicoides	g.peak.cl529	7.2109	4.38964e-43	100.439	7.93605	1.67457e-15	100.439	CCHC-type domain-containing protein	AT3G21000	Gag-Pol-related retrotransposon family protein
OG0000083	S. lycopersicoides	g.peak.cl529	7.2109	4.38964e-43	100.439	7.93605	1.67457e-15	100.439	Reverse transcriptase Ty1/copia-type domain-containing protein	AT3G21000	Gag-Pol-related retrotransposon family protein
OG0000083	S. lycopersicoides	g.peak.cl529	7.2109	4.38964e-43	100.439	7.93605	1.67457e-15	100.439	Integrase catalytic domain-containing protein	AT3G21000	Gag-Pol-related retrotransposon family protein
OG0000083	S. lycopersicoides	Solyd07g066450	5.33722	4.7272e-19	30.4045	5.5126	1.49996e-07	30.4045	CCHC-type domain-containing protein	AT3G21000	Gag-Pol-related retrotransposon family protein
OG0000083	S. lycopersicoides	Solyd07g066450	5.33722	4.7272e-19	30.4045	5.5126	1.49996e-07	30.4045	Reverse transcriptase Ty1/copia-type domain-containing protein	AT3G21000	Gag-Pol-related retrotransposon family protein
OG0000083	S. lycopersicoides	Solyd07g066450	5.33722	4.7272e-19	30.4045	5.5126	1.49996e-07	30.4045	Reverse transcriptase Ty1/copia-type domain-containing protein (Fragment)	AT3G21000	Gag-Pol-related retrotransposon family protein
OG0000083	S. lycopersicoides	Solyd05g058020	6.37946	3.19033e-17	25.5106	4.98578	1.61266e-06	25.5106		AT3G21000	Gag-Pol-related retrotransposon family protein
OG0000083	S. lycopersicoides	Solyd03g057050	7.19673	1.39151e-35	88.2071	6.24909	2.10387e-10	88.2071		AT3G21000	Gag-Pol-related retrotransposon family protein
OG0000083	S. lycopersicoides	Solyd04g054990	5.21169	3.72676e-08	10.1068	4.27453	0.000110956	10.1068	GAG-pre-integrase domain-containing protein (Fragment)	AT3G21000	Gag-Pol-related retrotransposon family protein
OG0000083	S. lycopersicoides	Solyd11g060870	6.1523	4.12488e-09	14.1643	3.16725	0.00197276	14.1643		AT3G21000	Gag-Pol-related retrotransposon family protein
OG0000083	S. lycopersicoides	Solyd06g052830	6.7806	9.81483e-43	99.101	8.07387	9.76996e-16	99.101	Copia protein (Fragment)	AT3G21000	Gag-Pol-related retrotransposon family protein
OG0000083	S. lycopersicoides	Solyd06g052830	6.7806	9.81483e-43	99.101	8.07387	9.76996e-16	99.101	Retrovirus-related Pol polyprotein from transposon TNT 1-94 (Fragment)	AT3G21000	Gag-Pol-related retrotransposon family protein
OG0000083	S. lycopersicoides	Solyd06g053070	6.00432	4.87262e-42	85.9665	3.78152	8.85042e-16	85.9665		AT3G21000	Gag-Pol-related retrotransposon family protein
OG0000083	S. lycopersicoides	Solyd09g051520	6.6964	3.39822e-52	124.573	6.18369	5.09189e-16	124.573	Reverse transcriptase Ty1/copia-type domain-containing protein	AT3G21000	Gag-Pol-related retrotransposon family protein
OG0000083	S. lycopersicoides	Solyd06g058500	7.08831	1.17949e-34	81.7323	6.14962	4.11503e-10	81.7323		AT3G21000	Gag-Pol-related retrotransposon family protein
OG0000083	S. lycopersicoides	Solyd03g056910	5.62008	1.76705e-07	7.2397	3.58121	0.000784305	7.2397		AT3G21000	Gag-Pol-related retrotransposon family protein
OG0000083	S. lycopersicoides	Solyd01g065350	5.57426	9.16695e-45	85.8005	3.50255	1.69639e-15	85.8005		AT3G21000	Gag-Pol-related retrotransposon family protein
OG0000083	S. lycopersicoides	Solyd01g062050	6.06641	8.67144e-09	17.6204	1.40998	0.00763367	17.6204	Retrovirus-related Pol polyprotein from transposon TNT 1-94	AT3G21000	Gag-Pol-related retrotransposon family protein
OG0000083	S. lycopersicoides	Solyd07g062300	7.36407	3.51374e-12	15.6007	5.15456	3.09062e-06	15.6007		AT3G21000	Gag-Pol-related retrotransposon family protein
OG0000083	S. lycopersicoides	Solyd10g061050	7.01571	2.18232e-34	78.3291	6.16992	3.29301e-10	78.3291		AT3G21000	Gag-Pol-related retrotransposon family protein
OG0000083	S. lycopersicoides	Solyd01g065560	6.96339	5.35193e-36	82.9914	6.15945	4.05024e-10	82.9914		AT3G21000	Gag-Pol-related retrotransposon family protein
OG0000083	S. lycopersicoides	Solyd07g065200	7.43729	1.40786e-12	16.0791	5.11042	3.21747e-06	16.0791		AT3G21000	Gag-Pol-related retrotransposon family protein
OG0000083	S. lycopersicoides	Solyd08g052710	1.2929	1.07305e-08	64.7077	0.411652	0.0738713	64.7077		AT3G21000	Gag-Pol-related retrotransposon family protein
OG0000083	S. lycopersicoides	Solyd01g055340	6.81804	9.58916e-40	81.0165	6.10562	4.11273e-10	81.0165		AT3G21000	Gag-Pol-related retrotransposon family protein
OG0000083	S. lycopersicoides	Solyd09g058780	7.47226	2.27229e-13	16.0183	5.27552	7.14175e-07	16.0183		AT3G21000	Gag-Pol-related retrotransposon family protein
OG0000083	S. lycopersicoides	Solyd04g062670	5.82396	5.06912e-50	101.108	3.65298	5.29488e-18	101.108		AT3G21000	Gag-Pol-related retrotransposon family protein
OG0000083	S. lycopersicoides	Solyd10g074450	6.47979	1.81366e-09	8.10703	4.29729	0.000119086	8.10703		AT3G21000	Gag-Pol-related retrotransposon family protein
OG0000083	S. lycopersicoides	Solyd12g063420	4.40222	6.09732e-07	7.70271	4.18271	0.000162591	7.70271		AT3G21000	Gag-Pol-related retrotransposon family protein
OG0000083	S. lycopersicoides	Solyd01g065050	5.47923	1.44695e-09	12.515	5.06405	2.35979e-06	12.515		AT3G21000	Gag-Pol-related retrotransposon family protein
OG0000083	S. lycopersicoides	Solyd01g058960	6.75011	6.8929e-11	23.034	4.86971	8.96286e-06	23.034		AT3G21000	Gag-Pol-related retrotransposon family protein
OG0000083	S. lycopersicoides	Solyd01g059220	5.14485	2.67803e-17	29.1949	4.48146	1.481e-06	29.1949		AT3G21000	Gag-Pol-related retrotransposon family protein
OG0000083	S. lycopersicoides	Solyd07g056320	8.28858	7.55123e-16	32.0994	4.73281	5.24316e-07	32.0994		AT3G21000	Gag-Pol-related retrotransposon family protein
OG0000083	S. lycopersicoides	g.peak.cl1518	6.2209	3.79623e-68	228.656	5.95565	5.45612e-26	228.656	CCHC-type domain-containing protein	AT3G21000	Gag-Pol-related retrotransposon family protein
OG0000083	S. lycopersicoides	g.peak.cl1518	6.2209	3.79623e-68	228.656	5.95565	5.45612e-26	228.656	Multidrug resistance-associated protein 9	AT3G21000	Gag-Pol-related retrotransposon family protein
OG0000083	S. lycopersicoides	Solyd07g066390	5.83037	3.16157e-19	24.177	5.07857	1.00846e-06	24.177		AT3G21000	Gag-Pol-related retrotransposon family protein
OG0000083	S. lycopersicoides	g.peak.cl114	6.55319	1.76555e-58	419.657	5.84341	1.29165e-32	419.657	Integrase catalytic domain-containing protein	AT3G21000	Gag-Pol-related retrotransposon family protein
OG0000083	S. lycopersicoides	g.peak.cl114	6.55319	1.76555e-58	419.657	5.84341	1.29165e-32	419.657	Gag-polypeptide of LTR copia-type	AT3G21000	Gag-Pol-related retrotransposon family protein
OG0000083	S. lycopersicoides	Solyd05g058090	6.35111	4.27609e-17	25.3324	5.24171	3.94073e-07	25.3324		AT3G21000	Gag-Pol-related retrotransposon family protein
OG0000083	S. lycopersicoides	Solyd08g074340	5.07012	2.12935e-09	11.4141	4.60813	2.53133e-05	11.4141		AT3G21000	Gag-Pol-related retrotransposon family protein
OG0000083	S. lycopersicoides	Solyd08g050670	6.2728	1.40471e-44	87.395	3.7172	7.08907e-17	87.395		AT3G21000	Gag-Pol-related retrotransposon family protein
OG0000083	S. lycopersicoides	Solyd11g050450	5.66082	3.57108e-09	15.5874	5.47337	7.85485e-07	15.5874		AT3G21000	Gag-Pol-related retrotransposon family protein
OG0000083	S. lycopersicoides	Solyd08g065590	6.29294	3.61446e-10	17.9167	5.71162	5.09565e-08	17.9167		AT3G21000	Gag-Pol-related retrotransposon family protein
OG0000083	S. lycopersicoides	Solyd08g065600	6.85914	4.14517e-12	26.349	6.10945	3.25349e-09	26.349		AT3G21000	Gag-Pol-related retrotransposon family protein
OG0000083	S. lycopersicoides	Solyd08g055740	7.95877	1.22139e-14	24.6284	6.00666	1.91719e-08	24.6284		AT3G21000	Gag-Pol-related retrotransposon family protein
OG0000083	S. lycopersicoides	Solyd08g059780	6.75445	4.04423e-42	91.856	5.933	6.83059e-12	91.856		AT3G21000	Gag-Pol-related retrotransposon family protein
OG0000083	S. lycopersicoides	Solyd09g062590	7.05058	1.34424e-34	78.9987	6.07054	6.70742e-10	78.9987	CCHC-type domain-containing protein	AT3G21000	Gag-Pol-related retrotransposon family protein
OG0000083	S. lycopersicoides	Solyd05g067250	6.62803	2.26673e-71	190.233	6.81395	1.97714e-19	190.233	Reverse transcriptase Ty1/copia-type domain-containing protein	AT3G21000	Gag-Pol-related retrotransposon family protein
OG0000083	S. lycopersicoides	Solyd05g067250	6.62803	2.26673e-71	190.233	6.81395	1.97714e-19	190.233	Integrase catalytic domain-containing protein	AT3G21000	Gag-Pol-related retrotransposon family protein
OG0000083	S. lycopersicoides	Solyd05g067250	6.62803	2.26673e-71	190.233	6.81395	1.97714e-19	190.233	CCHC-type domain-containing protein	AT3G21000	Gag-Pol-related retrotransposon family protein
OG0000083	S. lycopersicoides	Solyd11g060360	6.19332	9.87638e-21	39.1918	3.24469	7.39242e-07	39.1918	Retrovirus-related Pol polyprotein from transposon TNT 1-94	AT3G21000	Gag-Pol-related retrotransposon family protein
OG0000083	S. lycopersicoides	Solyd03g061690	8.04587	3.91963e-15	25.207	5.86492	3.49134e-08	25.207		AT3G21000	Gag-Pol-related retrotransposon family protein
OG0000083	S. lycopersicoides	Solyd10g061030	6.43108	5.67447e-22	42.0622	6.09511	2.95859e-09	42.0622		AT3G21000	Gag-Pol-related retrotransposon family protein
OG0000083	S. lycopersicoides	Solyd06g058000	6.63228	3.04493e-43	91.2027	6.32095	1.0664e-10	91.2027		AT3G21000	Gag-Pol-related retrotransposon family protein
OG0000083	S. lycopersicoides	Solyd07g064410	6.98511	4.87767e-41	91.9236	6.31838	9.82876e-11	91.9236		AT3G21000	Gag-Pol-related retrotransposon family protein
OG0000083	S. lycopersicoides	Solyd07g057260	7.13924	3.15087e-35	84.3298	6.16277	3.70781e-10	84.3298		AT3G21000	Gag-Pol-related retrotransposon family protein
OG0000083	S. lycopersicoides	Solyd11g062960	6.29047	9.65366e-20	28.9067	5.29842	2.93105e-07	28.9067		AT3G21000	Gag-Pol-related retrotransposon family protein
OG0000083	S. lycopersicoides	Solyd04g062660	6.79842	1.84166e-41	87.1082	6.19043	2.47351e-10	87.1082		AT3G21000	Gag-Pol-related retrotransposon family protein
OG0000083	S. lycopersicoides	Solyd05g059850	5.10006	9.0419e-10	10.4033	3.18036	0.00171257	10.4033		AT3G21000	Gag-Pol-related retrotransposon family protein
OG0000083	S. lycopersicoides	Solyd12g060980	6.43652	8.97405e-11	16.2183	3.12186	0.00169336	16.2183		AT3G21000	Gag-Pol-related retrotransposon family protein
OG0000083	S. lycopersicoides	Solyd12g065790	6.17027	4.37937e-40	80.1449	6.11897	5.55002e-10	80.1449		AT3G21000	Gag-Pol-related retrotransposon family protein
OG0000083	S. lycopersicoides	Solyd11g063060	6.09841	9.46925e-09	9.59497	4.51543	4.42722e-05	9.59497		AT3G21000	Gag-Pol-related retrotransposon family protein
OG0000083	S. lycopersicoides	Solyd12g059080	6.33066	5.91517e-20	29.7705	4.70119	5.8232e-06	29.7705	Putative mitochondrial protein (Fragment)	AT3G21000	Gag-Pol-related retrotransposon family protein
OG0000137	S. lycopersicoides	Solyd11g063910	-0.215852	0.488922	21.0605	0.147676	0.704581	21.0605
OG0000137	S. lycopersicoides	Solyd11g064880	-2.39632	1.70433e-10	55.6233	-0.445314	0.107995	55.6233
OG0000137	S. lycopersicoides	Solyd06g059690	-0.20713	0.778632	25.6447	-0.375962	0.192313	25.6447
OG0000137	S. lycopersicoides	Solyd05g065860	-1.14714	0.00262384	18.1493	0.107478	0.724473	18.1493
OG0000137	S. lycopersicoides	Solyd03g063130	-0.243677	0.743544	8.36257	-0.134465	0.699893	8.36257
OG0000137	S. lycopersicoides	Solyd12g061670	0	1	10.3892	-0.0509039	0.899551	10.3892
OG0000137	S. lycopersicoides	Solyd09g060630	-0.69099	0.171841	15.0858	-0.00829404	0.987685	15.0858
OG0000137	S. lycopersicoides	Solyd06g054470	-1.02739	0.000944723	41.4207	-0.129045	0.612396	41.4207
OG0000190	S. lycopersicoides	g.peak.cl2179	-0.757298	0.224488	10.5799	0.208838	0.569451	10.5799		ATMG01190	ATP synthase subunit alpha, mitochondrial
OG0000190	S. lycopersicoides	g.peak.cl2179	-0.757298	0.224488	10.5799	0.208838	0.569451	10.5799		AT2G07698	ATP synthase subunit alpha, mitochondrial
OG0000190	S. lycopersicoides	g.peak.cl2179	-0.757298	0.224488	10.5799	0.208838	0.569451	10.5799		ATCG00120	ATP synthase subunit alpha, chloroplastic
OG0000190	S. lycopersicoides	g.plus_peak_60316	-1.33036	0.000489283	436.716	0.283852	0.352144	436.716		ATMG01190	ATP synthase subunit alpha, mitochondrial
OG0000190	S. lycopersicoides	g.plus_peak_60316	-1.33036	0.000489283	436.716	0.283852	0.352144	436.716		AT2G07698	ATP synthase subunit alpha, mitochondrial
OG0000190	S. lycopersicoides	g.plus_peak_60316	-1.33036	0.000489283	436.716	0.283852	0.352144	436.716		ATCG00120	ATP synthase subunit alpha, chloroplastic
OG0000194	S. lycopersicoides	Solyd06g074640	-0.884212	0.0214138	23.4348	-1.00542	0.000630382	23.4348		AT5G06600	Ubiquitin C-terminal hydrolase 12
OG0000194	S. lycopersicoides	Solyd06g074640	-0.884212	0.0214138	23.4348	-1.00542	0.000630382	23.4348		AT3G11910	Ubiquitin C-terminal hydrolase 13
OG0000223	S. lycopersicoides	Solyd03g060820	-0.516892	0.463395	7.72	-0.243147	0.466407	7.72	CCHC-type domain-containing protein
OG0000224	S. lycopersicoides	Solyd01g066570	-0.259813	0.433509	149.005	0.172607	0.552456	149.005
OG0000224	S. lycopersicoides	Solyd03g059020	-1.40374	0.0709929	5.1233	-0.0562682	0.89006	5.1233
OG0000224	S. lycopersicoides	Solyd04g062520	1.00372	0.0430184	11.6763	0.0234686	0.959303	11.6763
OG0000224	S. lycopersicoides	Solyd01g062750	1.45931	0.0735377	12.079	0.158796	0.631097	12.079
OG0000237	S. lycopersicoides	Solyd03g052210	-0.133134	0.838899	6.70461	0.185541	0.597984	6.70461	Disease resistance protein RGA3
OG0000256	S. lycopersicoides	Solyd09g070110	-1.69077	0.0462198	4.43333	-0.287887	0.439313	4.43333	F-box domain-containing protein
OG0000256	S. lycopersicoides	Solyd09g069990	-1.60956	0.0336005	6.38489	-0.182637	0.616401	6.38489	F-box domain-containing protein
OG0000256	S. lycopersicoides	Solyd09g050730	7.80628	5.68607e-55	189.502	4.98277	1.97759e-13	189.502	Exocyst subunit Exo70 family protein (Fragment)
OG0000256	S. lycopersicoides	Solyd09g050730	7.80628	5.68607e-55	189.502	4.98277	1.97759e-13	189.502	F-box domain-containing protein
OG0000256	S. lycopersicoides	Solyd09g064160	4.8005	9.45357e-17	20.2634	2.38988	0.00318312	20.2634
OG0000276	S. lycopersicoides	Solyd10g057520	0.484992	0.188056	24.5382	0	1	24.5382		AT2G44680	Putative casein kinase II subunit beta-4
OG0000276	S. lycopersicoides	Solyd10g057520	0.484992	0.188056	24.5382	0	1	24.5382		AT3G60250	Casein kinase II subunit beta-3
OG0000276	S. lycopersicoides	Solyd10g057520	0.484992	0.188056	24.5382	0	1	24.5382		AT4G17640	Casein kinase II subunit beta-2
OG0000276	S. lycopersicoides	Solyd10g057520	0.484992	0.188056	24.5382	0	1	24.5382		AT5G47080	Casein kinase II subunit beta-1
OG0000297	S. lycopersicoides	Solyd03g083000	-0.797348	3.66986e-05	148.027	-0.312261	0.0774396	148.027		AT3G13772	Transmembrane 9 superfamily member 7
OG0000297	S. lycopersicoides	Solyd03g083000	-0.797348	3.66986e-05	148.027	-0.312261	0.0774396	148.027		AT1G55130	Transmembrane 9 superfamily member 6
OG0000297	S. lycopersicoides	Solyd03g083000	-0.797348	3.66986e-05	148.027	-0.312261	0.0774396	148.027		AT5G25100	Transmembrane 9 superfamily member 9
OG0000297	S. lycopersicoides	Solyd03g083000	-0.797348	3.66986e-05	148.027	-0.312261	0.0774396	148.027		AT5G10840	Transmembrane 9 superfamily member 8
OG0000297	S. lycopersicoides	Solyd03g083000	-0.797348	3.66986e-05	148.027	-0.312261	0.0774396	148.027		AT2G24170	Transmembrane 9 superfamily member 10
OG0000297	S. lycopersicoides	Solyd07g050550	1.17935	1.52967e-18	455.327	0.265023	0.0747179	455.327		AT3G13772	Transmembrane 9 superfamily member 7
OG0000297	S. lycopersicoides	Solyd07g050550	1.17935	1.52967e-18	455.327	0.265023	0.0747179	455.327		AT1G55130	Transmembrane 9 superfamily member 6
OG0000297	S. lycopersicoides	Solyd07g050550	1.17935	1.52967e-18	455.327	0.265023	0.0747179	455.327		AT5G25100	Transmembrane 9 superfamily member 9
OG0000297	S. lycopersicoides	Solyd07g050550	1.17935	1.52967e-18	455.327	0.265023	0.0747179	455.327		AT5G10840	Transmembrane 9 superfamily member 8
OG0000297	S. lycopersicoides	Solyd07g050550	1.17935	1.52967e-18	455.327	0.265023	0.0747179	455.327		AT2G24170	Transmembrane 9 superfamily member 10
OG0000301	S. lycopersicoides	Solyd08g055100	-1.43279	3.59914e-29	666.433	-0.953551	1.29356e-15	666.433		AT2G43750	Cysteine synthase, chloroplastic_chromoplastic
OG0000301	S. lycopersicoides	Solyd08g055100	-1.43279	3.59914e-29	666.433	-0.953551	1.29356e-15	666.433		AT3G59760
OG0000301	S. lycopersicoides	Solyd08g055100	-1.43279	3.59914e-29	666.433	-0.953551	1.29356e-15	666.433		AT5G28020	Bifunctional L-3-cyanoalanine synthase_cysteine synthase D2
OG0000301	S. lycopersicoides	Solyd08g055100	-1.43279	3.59914e-29	666.433	-0.953551	1.29356e-15	666.433		AT3G04940	Bifunctional L-3-cyanoalanine synthase_cysteine synthase D1
OG0000301	S. lycopersicoides	Solyd08g055100	-1.43279	3.59914e-29	666.433	-0.953551	1.29356e-15	666.433		AT4G14880	Cysteine synthase 1
OG0000319	S. lycopersicoides	Solyd09g052830	-1.40881	0.000936041	25.7906	0.157594	0.618264	25.7906		AT5G51810	Gibberellin 20 oxidase 2
OG0000319	S. lycopersicoides	Solyd09g052830	-1.40881	0.000936041	25.7906	0.157594	0.618264	25.7906		AT4G25420	Gibberellin 20 oxidase 1
OG0000319	S. lycopersicoides	Solyd09g052830	-1.40881	0.000936041	25.7906	0.157594	0.618264	25.7906		AT1G60980	Gibberellin 20 oxidase 4
OG0000319	S. lycopersicoides	Solyd09g052830	-1.40881	0.000936041	25.7906	0.157594	0.618264	25.7906		AT5G07200	Gibberellin 20 oxidase 3
OG0000340	S. lycopersicoides	Solyd09g073480	-2.02692	0.0145465	22.6264	-0.249124	0.375281	22.6264		AT5G38344
OG0000340	S. lycopersicoides	Solyd09g073480	-2.02692	0.0145465	22.6264	-0.249124	0.375281	22.6264		AT1G57630
OG0000340	S. lycopersicoides	Solyd09g073480	-2.02692	0.0145465	22.6264	-0.249124	0.375281	22.6264		AT1G72930	Toll_interleukin-1 receptor-like protein
OG0000344	S. lycopersicoides	Solyd07g072290	-2.06943	7.90122e-10	35.2894	-0.045251	0.886756	35.2894		AT3G19960	Myosin-1
OG0000344	S. lycopersicoides	Solyd07g072290	-2.06943	7.90122e-10	35.2894	-0.045251	0.886756	35.2894		AT1G50360	Myosin-3
OG0000344	S. lycopersicoides	Solyd07g072290	-2.06943	7.90122e-10	35.2894	-0.045251	0.886756	35.2894		AT5G54280	Myosin-2
OG0000344	S. lycopersicoides	Solyd07g072290	-2.06943	7.90122e-10	35.2894	-0.045251	0.886756	35.2894		AT4G27370	Myosin-4
OG0000347	S. lycopersicoides	Solyd11g069340	5.89861	1.5962e-07	9.69337	3.91339	0.00051697	9.69337		AT2G37010	Putative white-brown complex homolog protein 30
OG0000347	S. lycopersicoides	Solyd11g069340	5.89861	1.5962e-07	9.69337	3.91339	0.00051697	9.69337		AT1G53390	ABC transporter G family member 24
OG0000347	S. lycopersicoides	Solyd11g069340	5.89861	1.5962e-07	9.69337	3.91339	0.00051697	9.69337		AT5G60740	ABC transporter G family member 28
OG0000361	S. lycopersicoides	Solyd06g072330	-1.19973	0.000853255	24.7024	-0.151309	0.588538	24.7024		AT1G17720	Serine_threonine protein phosphatase 2A 55 kDa regulatory subunit B beta isoform
OG0000361	S. lycopersicoides	Solyd06g072330	-1.19973	0.000853255	24.7024	-0.151309	0.588538	24.7024		AT1G51690	Serine_threonine protein phosphatase 2A 55 kDa regulatory subunit B alpha isoform
OG0000370	S. lycopersicoides	Solyd01g057610	1.1343	8.62453e-08	136.685	0.152949	0.531896	136.685		AT3G58500	Serine_threonine-protein phosphatase PP2A-4 catalytic subunit
OG0000370	S. lycopersicoides	Solyd01g057610	1.1343	8.62453e-08	136.685	0.152949	0.531896	136.685		AT2G42500	Serine_threonine-protein phosphatase PP2A-3 catalytic subunit
OG0000370	S. lycopersicoides	Solyd01g057610	1.1343	8.62453e-08	136.685	0.152949	0.531896	136.685		AT1G59830	Serine_threonine-protein phosphatase PP2A-1 catalytic subunit
OG0000370	S. lycopersicoides	Solyd01g057610	1.1343	8.62453e-08	136.685	0.152949	0.531896	136.685		AT1G10430	Serine_threonine-protein phosphatase PP2A-2 catalytic subunit
OG0000370	S. lycopersicoides	Solyd01g057610	1.1343	8.62453e-08	136.685	0.152949	0.531896	136.685		AT1G69960	Serine_threonine-protein phosphatase PP2A-5 catalytic subunit
OG0000370	S. lycopersicoides	Solyd05g051630	1.16006	4.62345e-10	127.08	0.180904	0.408534	127.08		AT3G58500	Serine_threonine-protein phosphatase PP2A-4 catalytic subunit
OG0000370	S. lycopersicoides	Solyd05g051630	1.16006	4.62345e-10	127.08	0.180904	0.408534	127.08		AT2G42500	Serine_threonine-protein phosphatase PP2A-3 catalytic subunit
OG0000370	S. lycopersicoides	Solyd05g051630	1.16006	4.62345e-10	127.08	0.180904	0.408534	127.08		AT1G59830	Serine_threonine-protein phosphatase PP2A-1 catalytic subunit
OG0000370	S. lycopersicoides	Solyd05g051630	1.16006	4.62345e-10	127.08	0.180904	0.408534	127.08		AT1G10430	Serine_threonine-protein phosphatase PP2A-2 catalytic subunit
OG0000370	S. lycopersicoides	Solyd05g051630	1.16006	4.62345e-10	127.08	0.180904	0.408534	127.08		AT1G69960	Serine_threonine-protein phosphatase PP2A-5 catalytic subunit
OG0000384	S. lycopersicoides	Solyd06g069530	-2.6152	1.38313e-05	19.3333	-0.703816	0.0162115	19.3333		AT5G20060	Alpha_beta-Hydrolases superfamily protein
OG0000384	S. lycopersicoides	Solyd06g069530	-2.6152	1.38313e-05	19.3333	-0.703816	0.0162115	19.3333		AT3G15650	Alpha_beta-Hydrolases superfamily protein
OG0000384	S. lycopersicoides	Solyd06g069530	-2.6152	1.38313e-05	19.3333	-0.703816	0.0162115	19.3333		AT1G52700	Alpha_beta-Hydrolases superfamily protein
OG0000393	S. lycopersicoides	Solyd04g058390	1.86413	2.83979e-11	33.0102	0.21807	0.412636	33.0102		AT5G63520	F-box_LRR-repeat protein At5g63520
OG0000422	S. lycopersicoides	Solyd02g059840	0.256254	0.53769	11.5427	-0.0808828	0.832557	11.5427		AT3G27650	LOB domain-containing protein 25
OG0000422	S. lycopersicoides	Solyd02g059840	0.256254	0.53769	11.5427	-0.0808828	0.832557	11.5427		AT5G63090	Protein LATERAL ORGAN BOUNDARIES
OG0000435	S. lycopersicoides	Solyd03g077020	-0.486609	0.00184941	1380.33	0.565977	0.000161726	1380.33		AT1G69410	Eukaryotic translation initiation factor 5A-3
OG0000435	S. lycopersicoides	Solyd03g077020	-0.486609	0.00184941	1380.33	0.565977	0.000161726	1380.33		AT1G26630	Eukaryotic translation initiation factor 5A-2
OG0000435	S. lycopersicoides	Solyd03g077020	-0.486609	0.00184941	1380.33	0.565977	0.000161726	1380.33		AT1G13950	Eukaryotic translation initiation factor 5A-1
OG0000442	S. lycopersicoides	Solyd06g068850	0.396931	0.238977	33.4767	-0.128546	0.694905	33.4767		AT1G06340
OG0000442	S. lycopersicoides	g.peak.cl1870	1.02038	0.000320516	54.6324	-0.164194	0.570599	54.6324		AT1G06340
OG0000450	S. lycopersicoides	Solyd05g059040	1.75597	3.27721e-07	52.8723	0.582996	0.0590349	52.8723		AT3G26020	Serine_threonine protein phosphatase 2A 59 kDa regulatory subunit B' eta isoform
OG0000450	S. lycopersicoides	Solyd05g059040	1.75597	3.27721e-07	52.8723	0.582996	0.0590349	52.8723		AT1G13460	Serine_threonine protein phosphatase 2A 57 kDa regulatory subunit B' theta isoform
OG0000450	S. lycopersicoides	Solyd05g059040	1.75597	3.27721e-07	52.8723	0.582996	0.0590349	52.8723		AT4G15415	Serine_threonine protein phosphatase 2A 59 kDa regulatory subunit B' gamma isoform
OG0000450	S. lycopersicoides	Solyd05g059040	1.75597	3.27721e-07	52.8723	0.582996	0.0590349	52.8723		AT3G21650	Serine_threonine protein phosphatase 2A 59 kDa regulatory subunit B' zeta isoform
OG0000450	S. lycopersicoides	Solyd05g059030	1.88111	2.47941e-23	115.329	0.722965	0.00046777	115.329		AT3G26020	Serine_threonine protein phosphatase 2A 59 kDa regulatory subunit B' eta isoform
OG0000450	S. lycopersicoides	Solyd05g059030	1.88111	2.47941e-23	115.329	0.722965	0.00046777	115.329		AT1G13460	Serine_threonine protein phosphatase 2A 57 kDa regulatory subunit B' theta isoform
OG0000450	S. lycopersicoides	Solyd05g059030	1.88111	2.47941e-23	115.329	0.722965	0.00046777	115.329		AT4G15415	Serine_threonine protein phosphatase 2A 59 kDa regulatory subunit B' gamma isoform
OG0000450	S. lycopersicoides	Solyd05g059030	1.88111	2.47941e-23	115.329	0.722965	0.00046777	115.329		AT3G21650	Serine_threonine protein phosphatase 2A 59 kDa regulatory subunit B' zeta isoform
OG0000450	S. lycopersicoides	Solyd02g060030	0.854893	7.22524e-05	138.98	0.0152296	0.964056	138.98		AT3G26020	Serine_threonine protein phosphatase 2A 59 kDa regulatory subunit B' eta isoform
OG0000450	S. lycopersicoides	Solyd02g060030	0.854893	7.22524e-05	138.98	0.0152296	0.964056	138.98		AT1G13460	Serine_threonine protein phosphatase 2A 57 kDa regulatory subunit B' theta isoform
OG0000450	S. lycopersicoides	Solyd02g060030	0.854893	7.22524e-05	138.98	0.0152296	0.964056	138.98		AT4G15415	Serine_threonine protein phosphatase 2A 59 kDa regulatory subunit B' gamma isoform
OG0000450	S. lycopersicoides	Solyd02g060030	0.854893	7.22524e-05	138.98	0.0152296	0.964056	138.98		AT3G21650	Serine_threonine protein phosphatase 2A 59 kDa regulatory subunit B' zeta isoform
OG0000455	S. lycopersicoides	Solyd03g069030	1.74728	8.19329e-06	288.389	0.796677	0.0201485	288.389		AT5G24510	60S acidic ribosomal protein family
OG0000455	S. lycopersicoides	Solyd03g069030	1.74728	8.19329e-06	288.389	0.796677	0.0201485	288.389		AT1G01100	Large ribosomal subunit protein P1w
OG0000455	S. lycopersicoides	Solyd03g069030	1.74728	8.19329e-06	288.389	0.796677	0.0201485	288.389		AT5G47700	Large ribosomal subunit protein P1y
OG0000455	S. lycopersicoides	Solyd03g069030	1.74728	8.19329e-06	288.389	0.796677	0.0201485	288.389		AT4G00810	Large ribosomal subunit protein P1z
OG0000461	S. lycopersicoides	Solyd04g077050	-3.47145	2.50403e-06	22.2011	0.0511534	0.872264	22.2011		ATMG00300
OG0000461	S. lycopersicoides	Solyd07g056900	6.36702	1.40944e-09	6.35598	1.07356	0.0635048	6.35598	Integrase catalytic domain-containing protein	ATMG00300
OG0000461	S. lycopersicoides	Solyd07g056900	6.36702	1.40944e-09	6.35598	1.07356	0.0635048	6.35598	Transposable element protein	ATMG00300
OG0000461	S. lycopersicoides	Solyd09g066750	-1.43565	3.61558e-10	118.021	-0.496933	0.0366276	118.021		ATMG00300
OG0000465	S. lycopersicoides	Solyd04g067340	0.580276	0.168555	19.7171	1.04682	0.00244122	19.7171		AT3G04100	AGAMOUS-like 57
OG0000481	S. lycopersicoides	Solyd07g059060	1.57502	1.54621e-09	84.7878	0.806822	0.00311411	84.7878		AT1G54270	Eukaryotic initiation factor 4A-2
OG0000481	S. lycopersicoides	Solyd07g059060	1.57502	1.54621e-09	84.7878	0.806822	0.00311411	84.7878		AT3G13920	Eukaryotic initiation factor 4A-1
OG0000481	S. lycopersicoides	Solyd07g059060	1.57502	1.54621e-09	84.7878	0.806822	0.00311411	84.7878		AT1G72730	Eukaryotic initiation factor 4A-3
OG0000481	S. lycopersicoides	Solyd07g059900	1.52461	2.15851e-09	74.4678	0.643691	0.0146135	74.4678		AT1G54270	Eukaryotic initiation factor 4A-2
OG0000481	S. lycopersicoides	Solyd07g059900	1.52461	2.15851e-09	74.4678	0.643691	0.0146135	74.4678		AT3G13920	Eukaryotic initiation factor 4A-1
OG0000481	S. lycopersicoides	Solyd07g059900	1.52461	2.15851e-09	74.4678	0.643691	0.0146135	74.4678		AT1G72730	Eukaryotic initiation factor 4A-3
OG0000481	S. lycopersicoides	Solyd08g060510	0.0354975	0.751477	870.925	-0.0470087	0.747854	870.925		AT1G54270	Eukaryotic initiation factor 4A-2
OG0000481	S. lycopersicoides	Solyd08g060510	0.0354975	0.751477	870.925	-0.0470087	0.747854	870.925		AT3G13920	Eukaryotic initiation factor 4A-1
OG0000481	S. lycopersicoides	Solyd08g060510	0.0354975	0.751477	870.925	-0.0470087	0.747854	870.925		AT1G72730	Eukaryotic initiation factor 4A-3
OG0000504	S. lycopersicoides	Solyd09g063380	2.11371	2.49916e-53	527.556	0.272527	0.073378	527.556		AT1G04750	Vesicle-associated membrane protein 721
OG0000504	S. lycopersicoides	Solyd09g063380	2.11371	2.49916e-53	527.556	0.272527	0.073378	527.556		AT2G33120	Vesicle-associated membrane protein 722
OG0000504	S. lycopersicoides	Solyd09g063380	2.11371	2.49916e-53	527.556	0.272527	0.073378	527.556		AT1G04760	Putative vesicle-associated membrane protein 726
OG0000504	S. lycopersicoides	Solyd09g063380	2.11371	2.49916e-53	527.556	0.272527	0.073378	527.556		AT2G32670	Vesicle-associated membrane protein 725
OG0000519	S. lycopersicoides	Solyd12g069370	0.946992	0.00885206	88.8966	-0.527069	0.0867755	88.8966	Amino acid transporter transmembrane domain-containing protein	AT5G49630	Amino acid permease 6
OG0000519	S. lycopersicoides	Solyd12g069370	0.946992	0.00885206	88.8966	-0.527069	0.0867755	88.8966	Amino acid transporter transmembrane domain-containing protein	AT1G10010	Amino acid permease 8
OG0000519	S. lycopersicoides	Solyd12g069370	0.946992	0.00885206	88.8966	-0.527069	0.0867755	88.8966	Amino acid transporter transmembrane domain-containing protein	AT1G58360	Amino acid permease 1
OG0000521	S. lycopersicoides	Solyd02g083770	-3.93021	0.000127652	6.11148	0.0953501	0.803472	6.11148		AT3G27030	Transmembrane protein
OG0000521	S. lycopersicoides	Solyd02g083770	-3.93021	0.000127652	6.11148	0.0953501	0.803472	6.11148		AT3G01950
OG0000521	S. lycopersicoides	Solyd02g083770	-3.93021	0.000127652	6.11148	0.0953501	0.803472	6.11148		AT5G14110
OG0000521	S. lycopersicoides	Solyd02g083770	-3.93021	0.000127652	6.11148	0.0953501	0.803472	6.11148		AT5G08391	Transmembrane protein, putative (DUF 3339)
OG0000521	S. lycopersicoides	Solyd02g083770	-3.93021	0.000127652	6.11148	0.0953501	0.803472	6.11148		AT3G27027	GPI-anchored-like protein (DUF 3339)
OG0000521	S. lycopersicoides	Solyd02g083770	-3.93021	0.000127652	6.11148	0.0953501	0.803472	6.11148		AT5G40980	AT.I.24-6 protein, putative (DUF 3339)
OG0000521	S. lycopersicoides	Solyd02g083770	-3.93021	0.000127652	6.11148	0.0953501	0.803472	6.11148		AT3G01940
OG0000521	S. lycopersicoides	Solyd02g083770	-3.93021	0.000127652	6.11148	0.0953501	0.803472	6.11148		AT3G48660
OG0000521	S. lycopersicoides	Solyd02g083770	-3.93021	0.000127652	6.11148	0.0953501	0.803472	6.11148		AT5G63500	At5g63500
OG0000521	S. lycopersicoides	Solyd03g072110	-2.04628	4.58385e-10	70.5715	-0.866688	0.000150476	70.5715		AT3G27030	Transmembrane protein
OG0000521	S. lycopersicoides	Solyd03g072110	-2.04628	4.58385e-10	70.5715	-0.866688	0.000150476	70.5715		AT3G01950
OG0000521	S. lycopersicoides	Solyd03g072110	-2.04628	4.58385e-10	70.5715	-0.866688	0.000150476	70.5715		AT5G14110
OG0000521	S. lycopersicoides	Solyd03g072110	-2.04628	4.58385e-10	70.5715	-0.866688	0.000150476	70.5715		AT5G08391	Transmembrane protein, putative (DUF 3339)
OG0000521	S. lycopersicoides	Solyd03g072110	-2.04628	4.58385e-10	70.5715	-0.866688	0.000150476	70.5715		AT3G27027	GPI-anchored-like protein (DUF 3339)
OG0000521	S. lycopersicoides	Solyd03g072110	-2.04628	4.58385e-10	70.5715	-0.866688	0.000150476	70.5715		AT5G40980	AT.I.24-6 protein, putative (DUF 3339)
OG0000521	S. lycopersicoides	Solyd03g072110	-2.04628	4.58385e-10	70.5715	-0.866688	0.000150476	70.5715		AT3G01940
OG0000521	S. lycopersicoides	Solyd03g072110	-2.04628	4.58385e-10	70.5715	-0.866688	0.000150476	70.5715		AT3G48660
OG0000521	S. lycopersicoides	Solyd03g072110	-2.04628	4.58385e-10	70.5715	-0.866688	0.000150476	70.5715		AT5G63500	At5g63500
OG0000530	S. lycopersicoides	Solyd12g052930	-0.976373	1.41201e-07	251.599	0.0522424	0.828397	251.599		AT4G36690	Splicing factor U2af large subunit A
OG0000530	S. lycopersicoides	Solyd12g052930	-0.976373	1.41201e-07	251.599	0.0522424	0.828397	251.599		AT1G60900	Splicing factor U2af large subunit B
OG0000541	S. lycopersicoides	Solyd01g066300	0.0230349	0.988108	5.74302	-0.104927	0.789973	5.74302
OG0000541	S. lycopersicoides	Solyd02g079200	-0.465405	0.491977	4.18473	-0.132376	0.716944	4.18473
OG0000541	S. lycopersicoides	Solyd12g060500	-1.81184	1.59825e-06	25.7734	-0.261282	0.326624	25.7734
OG0000558	S. lycopersicoides	Solyd03g052900	-0.247307	0.555089	32.7541	0.414937	0.174083	32.7541		AT4G35300	Monosaccharide-sensing protein 2
OG0000558	S. lycopersicoides	Solyd01g093380	-3.76117	1.34299e-05	15.7002	-1.5929	0.000209042	15.7002		AT4G35300	Monosaccharide-sensing protein 2
OG0000570	S. lycopersicoides	Solyd09g056530	-1.135	0.0330545	7.66867	-1.09447	0.0408414	7.66867		AT5G01190
OG0000570	S. lycopersicoides	Solyd09g056530	-1.135	0.0330545	7.66867	-1.09447	0.0408414	7.66867		AT2G38080	Laccase-4
OG0000570	S. lycopersicoides	Solyd09g056530	-1.135	0.0330545	7.66867	-1.09447	0.0408414	7.66867		AT5G58910	Laccase-16
OG0000585	S. lycopersicoides	Solyd02g064200	1.08795	4.71234e-05	77.6214	0.716396	0.00784327	77.6214		AT1G29720	Probable LRR receptor-like serine_threonine-protein kinase At1g29720
OG0000585	S. lycopersicoides	Solyd02g064200	1.08795	4.71234e-05	77.6214	0.716396	0.00784327	77.6214		AT1G29750	Probable LRR receptor-like serine_threonine-protein kinase RFK1
OG0000601	S. lycopersicoides	Solyd10g066920	-1.2502	0.0987656	29.4072	-2.10738	0.000199201	29.4072		AT3G46670	UDP-glycosyltransferase 76E11
OG0000601	S. lycopersicoides	Solyd10g066920	-1.2502	0.0987656	29.4072	-2.10738	0.000199201	29.4072		AT3G46660	Flavonol 3-O-glucosyltransferase UGT76E12
OG0000601	S. lycopersicoides	Solyd10g066920	-1.2502	0.0987656	29.4072	-2.10738	0.000199201	29.4072		AT5G38010	UDP-glycosyltransferase 76E9
OG0000601	S. lycopersicoides	Solyd10g066920	-1.2502	0.0987656	29.4072	-2.10738	0.000199201	29.4072		AT5G37950	Glucosyltransferase-like protein
OG0000601	S. lycopersicoides	Solyd10g066920	-1.2502	0.0987656	29.4072	-2.10738	0.000199201	29.4072		AT5G38040	UDP-glycosyltransferase 76E7
OG0000601	S. lycopersicoides	Solyd10g066920	-1.2502	0.0987656	29.4072	-2.10738	0.000199201	29.4072		AT3G46690	UDP-glycosyltransferase 76E4
OG0000601	S. lycopersicoides	Solyd10g066920	-1.2502	0.0987656	29.4072	-2.10738	0.000199201	29.4072		AT3G46720	UDP-glycosyltransferase 76E5
OG0000601	S. lycopersicoides	Solyd10g066920	-1.2502	0.0987656	29.4072	-2.10738	0.000199201	29.4072		AT3G46700	UDP-glycosyltransferase 76E3
OG0000601	S. lycopersicoides	Solyd10g066920	-1.2502	0.0987656	29.4072	-2.10738	0.000199201	29.4072		AT3G46680	UDP-glycosyltransferase 76E6
OG0000601	S. lycopersicoides	Solyd10g066920	-1.2502	0.0987656	29.4072	-2.10738	0.000199201	29.4072		AT3G46650	UDP-Glycosyltransferase superfamily protein
OG0000601	S. lycopersicoides	Solyd10g066920	-1.2502	0.0987656	29.4072	-2.10738	0.000199201	29.4072		AT5G59580	UDP-glycosyltransferase 76E1
OG0000601	S. lycopersicoides	Solyd10g066920	-1.2502	0.0987656	29.4072	-2.10738	0.000199201	29.4072		AT5G59590	UDP-glycosyltransferase 76E2
OG0000606	S. lycopersicoides	Solyd10g059510	1.29757	1.73404e-10	168.859	0.531566	0.00857253	168.859		AT1G34210	Somatic embryogenesis receptor kinase 2
OG0000606	S. lycopersicoides	Solyd10g059510	1.29757	1.73404e-10	168.859	0.531566	0.00857253	168.859		AT1G71830	Somatic embryogenesis receptor kinase 1
OG0000606	S. lycopersicoides	Solyd10g059510	1.29757	1.73404e-10	168.859	0.531566	0.00857253	168.859		AT2G13790	Somatic embryogenesis receptor kinase 4
OG0000606	S. lycopersicoides	Solyd10g059510	1.29757	1.73404e-10	168.859	0.531566	0.00857253	168.859		AT4G33430	BRASSINOSTEROID INSENSITIVE 1-associated receptor kinase 1
OG0000623	S. lycopersicoides	Solyd09g063830	-1.55463	6.93674e-05	23.3744	-0.123597	0.668292	23.3744		AT4G28680	Tyrosine decarboxylase 2
OG0000623	S. lycopersicoides	Solyd09g063830	-1.55463	6.93674e-05	23.3744	-0.123597	0.668292	23.3744		AT2G20340	Phenylacetaldehyde synthase
OG0000623	S. lycopersicoides	Solyd03g055200	-4.51771	1.66645e-14	31.6613	-0.979199	0.000331993	31.6613		AT4G28680	Tyrosine decarboxylase 2
OG0000623	S. lycopersicoides	Solyd03g055200	-4.51771	1.66645e-14	31.6613	-0.979199	0.000331993	31.6613		AT2G20340	Phenylacetaldehyde synthase
OG0000625	S. lycopersicoides	Solyd09g050630	-0.218873	0.625021	22.8539	0.0208819	0.960058	22.8539		AT4G24740	Serine_threonine-protein kinase AFC2
OG0000625	S. lycopersicoides	Solyd09g050630	-0.218873	0.625021	22.8539	0.0208819	0.960058	22.8539		AT3G53570	Serine_threonine-protein kinase AFC1
OG0000635	S. lycopersicoides	Solyd01g092780	1.3656	7.33938e-19	223.309	0.228691	0.19325	223.309		AT5G66080	Probable protein phosphatase 2C 79
OG0000635	S. lycopersicoides	Solyd01g092780	1.3656	7.33938e-19	223.309	0.228691	0.19325	223.309		AT4G38520	Probable protein phosphatase 2C 64
OG0000635	S. lycopersicoides	Solyd01g092780	1.3656	7.33938e-19	223.309	0.228691	0.19325	223.309		AT3G51370	Probable protein phosphatase 2C 46
OG0000636	S. lycopersicoides	Solyd01g078330	2.03575	7.06961e-41	344.523	0.806331	6.53466e-07	344.523		AT2G46500	Phosphatidylinositol 4-kinase gamma 4
OG0000636	S. lycopersicoides	Solyd01g078330	2.03575	7.06961e-41	344.523	0.806331	6.53466e-07	344.523		AT5G24240	Phosphatidylinositol 4-kinase gamma 3
OG0000636	S. lycopersicoides	Solyd08g074510	-1.32223	0.0113425	20.1889	-0.951716	0.00611708	20.1889		AT2G46500	Phosphatidylinositol 4-kinase gamma 4
OG0000636	S. lycopersicoides	Solyd08g074510	-1.32223	0.0113425	20.1889	-0.951716	0.00611708	20.1889		AT5G24240	Phosphatidylinositol 4-kinase gamma 3
OG0000636	S. lycopersicoides	Solyd03g067910	-0.494177	0.0925265	79.6485	-0.211212	0.41234	79.6485		AT2G46500	Phosphatidylinositol 4-kinase gamma 4
OG0000636	S. lycopersicoides	Solyd03g067910	-0.494177	0.0925265	79.6485	-0.211212	0.41234	79.6485		AT5G24240	Phosphatidylinositol 4-kinase gamma 3
OG0000638	S. lycopersicoides	Solyd02g059120	0.729681	1.80381e-06	386.724	0.293174	0.0779166	386.724		AT1G26570	UDP-glucose 6-dehydrogenase 1
OG0000638	S. lycopersicoides	Solyd02g059120	0.729681	1.80381e-06	386.724	0.293174	0.0779166	386.724		AT5G39320	UDP-glucose 6-dehydrogenase 4
OG0000638	S. lycopersicoides	Solyd02g059120	0.729681	1.80381e-06	386.724	0.293174	0.0779166	386.724		AT3G29360	UDP-glucose 6-dehydrogenase 2
OG0000638	S. lycopersicoides	Solyd02g059120	0.729681	1.80381e-06	386.724	0.293174	0.0779166	386.724		AT5G15490	UDP-glucose 6-dehydrogenase 3
OG0000638	S. lycopersicoides	Solyd02g077690	0.992082	6.62135e-10	440.178	-0.238247	0.190216	440.178		AT1G26570	UDP-glucose 6-dehydrogenase 1
OG0000638	S. lycopersicoides	Solyd02g077690	0.992082	6.62135e-10	440.178	-0.238247	0.190216	440.178		AT5G39320	UDP-glucose 6-dehydrogenase 4
OG0000638	S. lycopersicoides	Solyd02g077690	0.992082	6.62135e-10	440.178	-0.238247	0.190216	440.178		AT3G29360	UDP-glucose 6-dehydrogenase 2
OG0000638	S. lycopersicoides	Solyd02g077690	0.992082	6.62135e-10	440.178	-0.238247	0.190216	440.178		AT5G15490	UDP-glucose 6-dehydrogenase 3
OG0000666	S. lycopersicoides	Solyd04g069510	0.492265	0.0255052	58.3781	0.45965	0.136385	58.3781	Tubby, C-terminal	AT1G76900	Tubby-like F-box protein 1
OG0000666	S. lycopersicoides	Solyd04g069510	0.492265	0.0255052	58.3781	0.45965	0.136385	58.3781	Tubby, C-terminal	AT1G25280	Tubby-like F-box protein 10
OG0000666	S. lycopersicoides	Solyd04g069500	-0.0620674	0.89822	36.0932	0.184998	0.455015	36.0932	Tubby, C-terminal	AT1G76900	Tubby-like F-box protein 1
OG0000666	S. lycopersicoides	Solyd04g069500	-0.0620674	0.89822	36.0932	0.184998	0.455015	36.0932	Tubby, C-terminal	AT1G25280	Tubby-like F-box protein 10
OG0000677	S. lycopersicoides	Solyd05g065170	1.7698	5.35376e-28	2453.04	1.1073	2.4868e-11	2453.04		AT5G35735	Cytochrome b561 and DOMON domain-containing protein At5g35735
OG0000677	S. lycopersicoides	Solyd05g065170	1.7698	5.35376e-28	2453.04	1.1073	2.4868e-11	2453.04		AT3G59070	Cytochrome b561 and DOMON domain-containing protein At3g59070
OG0000677	S. lycopersicoides	Solyd05g065170	1.7698	5.35376e-28	2453.04	1.1073	2.4868e-11	2453.04		AT5G48750	Cytochrome b561 and DOMON domain-containing protein At5g48750
OG0000677	S. lycopersicoides	Solyd05g065170	1.7698	5.35376e-28	2453.04	1.1073	2.4868e-11	2453.04		AT4G17280	Cytochrome b561 and DOMON domain-containing protein At4g17280
OG0000677	S. lycopersicoides	Solyd05g065170	1.7698	5.35376e-28	2453.04	1.1073	2.4868e-11	2453.04		AT5G47530	Cytochrome b561 and DOMON domain-containing protein At5g47530
OG0000677	S. lycopersicoides	Solyd07g063820	2.86624	9.78398e-39	367.468	2.43856	7.12198e-21	367.468		AT5G35735	Cytochrome b561 and DOMON domain-containing protein At5g35735
OG0000677	S. lycopersicoides	Solyd07g063820	2.86624	9.78398e-39	367.468	2.43856	7.12198e-21	367.468		AT3G59070	Cytochrome b561 and DOMON domain-containing protein At3g59070
OG0000677	S. lycopersicoides	Solyd07g063820	2.86624	9.78398e-39	367.468	2.43856	7.12198e-21	367.468		AT5G48750	Cytochrome b561 and DOMON domain-containing protein At5g48750
OG0000677	S. lycopersicoides	Solyd07g063820	2.86624	9.78398e-39	367.468	2.43856	7.12198e-21	367.468		AT4G17280	Cytochrome b561 and DOMON domain-containing protein At4g17280
OG0000677	S. lycopersicoides	Solyd07g063820	2.86624	9.78398e-39	367.468	2.43856	7.12198e-21	367.468		AT5G47530	Cytochrome b561 and DOMON domain-containing protein At5g47530
OG0000682	S. lycopersicoides	Solyd08g072060	2.1768	3.80135e-23	658.686	1.54335	2.12178e-11	658.686		AT4G11840	Phospholipase D gamma 3
OG0000682	S. lycopersicoides	Solyd08g072060	2.1768	3.80135e-23	658.686	1.54335	2.12178e-11	658.686		AT4G11830	Phospholipase D gamma 2
OG0000682	S. lycopersicoides	Solyd08g072060	2.1768	3.80135e-23	658.686	1.54335	2.12178e-11	658.686		AT4G11850	Phospholipase D gamma 1
OG0000682	S. lycopersicoides	Solyd08g072060	2.1768	3.80135e-23	658.686	1.54335	2.12178e-11	658.686		AT2G42010	Phospholipase D beta 1
OG0000682	S. lycopersicoides	Solyd08g072060	2.1768	3.80135e-23	658.686	1.54335	2.12178e-11	658.686		AT4G00240	Phospholipase D beta 2
OG0000682	S. lycopersicoides	Solyd01g076370	2.40406	4.0864e-14	47.9768	0.559509	0.0510554	47.9768		AT4G11840	Phospholipase D gamma 3
OG0000682	S. lycopersicoides	Solyd01g076370	2.40406	4.0864e-14	47.9768	0.559509	0.0510554	47.9768		AT4G11830	Phospholipase D gamma 2
OG0000682	S. lycopersicoides	Solyd01g076370	2.40406	4.0864e-14	47.9768	0.559509	0.0510554	47.9768		AT4G11850	Phospholipase D gamma 1
OG0000682	S. lycopersicoides	Solyd01g076370	2.40406	4.0864e-14	47.9768	0.559509	0.0510554	47.9768		AT2G42010	Phospholipase D beta 1
OG0000682	S. lycopersicoides	Solyd01g076370	2.40406	4.0864e-14	47.9768	0.559509	0.0510554	47.9768		AT4G00240	Phospholipase D beta 2
OG0000705	S. lycopersicoides	Solyd12g067670	0.750914	0.000148285	241.28	0.319794	0.123235	241.28		AT1G63830	PLAC8 family protein
OG0000705	S. lycopersicoides	Solyd12g067670	0.750914	0.000148285	241.28	0.319794	0.123235	241.28		AT4G23470	PLAC8 family protein
OG0000705	S. lycopersicoides	Solyd12g067670	0.750914	0.000148285	241.28	0.319794	0.123235	241.28		AT5G41390	PLAC8 family protein
OG0000705	S. lycopersicoides	Solyd10g054940	2.62189	2.29286e-21	243.255	3.01316	5.5138e-23	243.255		AT1G63830	PLAC8 family protein
OG0000705	S. lycopersicoides	Solyd10g054940	2.62189	2.29286e-21	243.255	3.01316	5.5138e-23	243.255		AT4G23470	PLAC8 family protein
OG0000705	S. lycopersicoides	Solyd10g054940	2.62189	2.29286e-21	243.255	3.01316	5.5138e-23	243.255		AT5G41390	PLAC8 family protein
OG0000747	S. lycopersicoides	Solyd08g054590	1.84932	3.16672e-08	47.5041	1.42547	5.79612e-05	47.5041		AT3G59580	Protein NLP9
OG0000747	S. lycopersicoides	Solyd08g054590	1.84932	3.16672e-08	47.5041	1.42547	5.79612e-05	47.5041		AT2G43500	Protein NLP8
OG0000768	S. lycopersicoides	Solyd10g060380	3.53353	1.53408e-08	20.5001	0.0728152	0.853902	20.5001
OG0000770	S. lycopersicoides	Solyd11g068660	-1.39377	0.0423693	14.2095	-0.34775	0.214046	14.2095	F-box domain-containing protein
OG0000777	S. lycopersicoides	g.minus_peak_3384	-1.88798	0.00610045	19.8542	-0.334493	0.251842	19.8542		AT1G44941	Uncharacterized protein
OG0000777	S. lycopersicoides	g.minus_peak_3384	-1.88798	0.00610045	19.8542	-0.334493	0.251842	19.8542		AT1G29005
OG0000777	S. lycopersicoides	g.minus_peak_3384	-1.88798	0.00610045	19.8542	-0.334493	0.251842	19.8542		AT3G27590	Reverse transcriptase family protein
OG0000777	S. lycopersicoides	g.minus_peak_3384	-1.88798	0.00610045	19.8542	-0.334493	0.251842	19.8542		AT1G34440
OG0000777	S. lycopersicoides	g.minus_peak_3384	-1.88798	0.00610045	19.8542	-0.334493	0.251842	19.8542		AT2G02520	Putative non-LTR retroelement reverse transcriptase
OG0000777	S. lycopersicoides	g.minus_peak_3384	-1.88798	0.00610045	19.8542	-0.334493	0.251842	19.8542		AT3G25727	Non-LTR retrolelement reverse transcriptase
OG0000777	S. lycopersicoides	g.minus_peak_3384	-1.88798	0.00610045	19.8542	-0.334493	0.251842	19.8542		AT4G05095	Non-LTR retrolelement reverse transcriptase
OG0000777	S. lycopersicoides	g.minus_peak_3384	-1.88798	0.00610045	19.8542	-0.334493	0.251842	19.8542		AT1G33710	RNA-directed DNA polymerase (Reverse transcriptase)-related family protein
OG0000777	S. lycopersicoides	g.minus_peak_3384	-1.88798	0.00610045	19.8542	-0.334493	0.251842	19.8542		AT1G60720	RNA-directed DNA polymerase (Reverse transcriptase)-related family protein
OG0000777	S. lycopersicoides	g.minus_peak_3384	-1.88798	0.00610045	19.8542	-0.334493	0.251842	19.8542		AT4G10613	RNA-directed DNA polymerase (Reverse transcriptase)-related family protein
OG0000777	S. lycopersicoides	g.minus_peak_3384	-1.88798	0.00610045	19.8542	-0.334493	0.251842	19.8542		AT3G25720	RNA-directed DNA polymerase (Reverse transcriptase)-related family protein
OG0000777	S. lycopersicoides	g.minus_peak_3384	-1.88798	0.00610045	19.8542	-0.334493	0.251842	19.8542		AT1G50080	Ribonuclease
OG0000777	S. lycopersicoides	g.minus_peak_3384	-1.88798	0.00610045	19.8542	-0.334493	0.251842	19.8542		AT2G19146	Reverse transcriptase-like protein
OG0000777	S. lycopersicoides	g.minus_peak_3384	-1.88798	0.00610045	19.8542	-0.334493	0.251842	19.8542		AT5G11565	Reverse transcriptase zinc-binding protein
OG0000777	S. lycopersicoides	g.minus_peak_3384	-1.88798	0.00610045	19.8542	-0.334493	0.251842	19.8542		AT2G11035
OG0000777	S. lycopersicoides	g.minus_peak_3384	-1.88798	0.00610045	19.8542	-0.334493	0.251842	19.8542		AT5G59060	Reverse transcriptase family protein
OG0000777	S. lycopersicoides	g.minus_peak_3384	-1.88798	0.00610045	19.8542	-0.334493	0.251842	19.8542		AT5G18880	RNA-directed DNA polymerase (Reverse transcriptase)-related family protein
OG0000777	S. lycopersicoides	g.minus_peak_3384	-1.88798	0.00610045	19.8542	-0.334493	0.251842	19.8542		AT5G16486	RNA-directed DNA polymerase (Reverse transcriptase)-related family protein
OG0000777	S. lycopersicoides	g.minus_peak_3384	-1.88798	0.00610045	19.8542	-0.334493	0.251842	19.8542		AT4G04650	AT4g04650 protein
OG0000777	S. lycopersicoides	g.minus_peak_3384	-1.88798	0.00610045	19.8542	-0.334493	0.251842	19.8542		AT1G43730	RNA-directed DNA polymerase (Reverse transcriptase)-related family protein
OG0000777	S. lycopersicoides	g.minus_peak_3384	-1.88798	0.00610045	19.8542	-0.334493	0.251842	19.8542		AT5G28615	RNA-directed DNA polymerase (Reverse transcriptase)-related family protein
OG0000777	S. lycopersicoides	Solyd01g064820	-2.05529	0.00176167	24.8366	-0.352426	0.220201	24.8366		AT1G44941	Uncharacterized protein
OG0000777	S. lycopersicoides	Solyd01g064820	-2.05529	0.00176167	24.8366	-0.352426	0.220201	24.8366		AT1G29005
OG0000777	S. lycopersicoides	Solyd01g064820	-2.05529	0.00176167	24.8366	-0.352426	0.220201	24.8366		AT3G27590	Reverse transcriptase family protein
OG0000777	S. lycopersicoides	Solyd01g064820	-2.05529	0.00176167	24.8366	-0.352426	0.220201	24.8366		AT1G34440
OG0000777	S. lycopersicoides	Solyd01g064820	-2.05529	0.00176167	24.8366	-0.352426	0.220201	24.8366		AT2G02520	Putative non-LTR retroelement reverse transcriptase
OG0000777	S. lycopersicoides	Solyd01g064820	-2.05529	0.00176167	24.8366	-0.352426	0.220201	24.8366		AT3G25727	Non-LTR retrolelement reverse transcriptase
OG0000777	S. lycopersicoides	Solyd01g064820	-2.05529	0.00176167	24.8366	-0.352426	0.220201	24.8366		AT4G05095	Non-LTR retrolelement reverse transcriptase
OG0000777	S. lycopersicoides	Solyd01g064820	-2.05529	0.00176167	24.8366	-0.352426	0.220201	24.8366		AT1G33710	RNA-directed DNA polymerase (Reverse transcriptase)-related family protein
OG0000777	S. lycopersicoides	Solyd01g064820	-2.05529	0.00176167	24.8366	-0.352426	0.220201	24.8366		AT1G60720	RNA-directed DNA polymerase (Reverse transcriptase)-related family protein
OG0000777	S. lycopersicoides	Solyd01g064820	-2.05529	0.00176167	24.8366	-0.352426	0.220201	24.8366		AT4G10613	RNA-directed DNA polymerase (Reverse transcriptase)-related family protein
OG0000777	S. lycopersicoides	Solyd01g064820	-2.05529	0.00176167	24.8366	-0.352426	0.220201	24.8366		AT3G25720	RNA-directed DNA polymerase (Reverse transcriptase)-related family protein
OG0000777	S. lycopersicoides	Solyd01g064820	-2.05529	0.00176167	24.8366	-0.352426	0.220201	24.8366		AT1G50080	Ribonuclease
OG0000777	S. lycopersicoides	Solyd01g064820	-2.05529	0.00176167	24.8366	-0.352426	0.220201	24.8366		AT2G19146	Reverse transcriptase-like protein
OG0000777	S. lycopersicoides	Solyd01g064820	-2.05529	0.00176167	24.8366	-0.352426	0.220201	24.8366		AT5G11565	Reverse transcriptase zinc-binding protein
OG0000777	S. lycopersicoides	Solyd01g064820	-2.05529	0.00176167	24.8366	-0.352426	0.220201	24.8366		AT2G11035
OG0000777	S. lycopersicoides	Solyd01g064820	-2.05529	0.00176167	24.8366	-0.352426	0.220201	24.8366		AT5G59060	Reverse transcriptase family protein
OG0000777	S. lycopersicoides	Solyd01g064820	-2.05529	0.00176167	24.8366	-0.352426	0.220201	24.8366		AT5G18880	RNA-directed DNA polymerase (Reverse transcriptase)-related family protein
OG0000777	S. lycopersicoides	Solyd01g064820	-2.05529	0.00176167	24.8366	-0.352426	0.220201	24.8366		AT5G16486	RNA-directed DNA polymerase (Reverse transcriptase)-related family protein
OG0000777	S. lycopersicoides	Solyd01g064820	-2.05529	0.00176167	24.8366	-0.352426	0.220201	24.8366		AT4G04650	AT4g04650 protein
OG0000777	S. lycopersicoides	Solyd01g064820	-2.05529	0.00176167	24.8366	-0.352426	0.220201	24.8366		AT1G43730	RNA-directed DNA polymerase (Reverse transcriptase)-related family protein
OG0000777	S. lycopersicoides	Solyd01g064820	-2.05529	0.00176167	24.8366	-0.352426	0.220201	24.8366		AT5G28615	RNA-directed DNA polymerase (Reverse transcriptase)-related family protein
OG0000783	S. lycopersicoides	Solyd01g061410	-1.11677	0.073141	11.652	-0.514036	0.157285	11.652	DNA-directed RNA polymerase subunit	ATCG00180	DNA-directed RNA polymerase subunit beta'
OG0000783	S. lycopersicoides	Solyd03g057940	-1.18283	0.000264908	459.005	-0.571682	0.0428069	459.005	DNA-directed RNA polymerase	ATCG00180	DNA-directed RNA polymerase subunit beta'
OG0000791	S. lycopersicoides	Solyd01g090760	-2.99471	4.36516e-21	103.192	-0.682795	0.000408172	103.192		AT2G16370	Bifunctional dihydrofolate reductase-thymidylate synthase 1
OG0000791	S. lycopersicoides	Solyd01g090760	-2.99471	4.36516e-21	103.192	-0.682795	0.000408172	103.192		AT4G34570	Bifunctional dihydrofolate reductase-thymidylate synthase 2
OG0000791	S. lycopersicoides	Solyd01g090760	-2.99471	4.36516e-21	103.192	-0.682795	0.000408172	103.192		AT2G21550	Bifunctional dihydrofolate reductase-thymidylate synthase
OG0000811	S. lycopersicoides	Solyd03g059060	-1.19535	3.54002e-06	99.6153	-0.0538684	0.854634	99.6153	Autophagy-related protein 16 domain-containing protein	AT3G12020	Kinesin-like protein KIN-7K, chloroplastic
OG0000811	S. lycopersicoides	Solyd03g059060	-1.19535	3.54002e-06	99.6153	-0.0538684	0.854634	99.6153	Autophagy-related protein 16 domain-containing protein	AT5G06670	Kinesin-like protein KIN-7L, chloroplastic
OG0000811	S. lycopersicoides	Solyd03g059010	-1.03326	0.0108702	32.6805	-0.0722298	0.83767	32.6805		AT3G12020	Kinesin-like protein KIN-7K, chloroplastic
OG0000811	S. lycopersicoides	Solyd03g059010	-1.03326	0.0108702	32.6805	-0.0722298	0.83767	32.6805		AT5G06670	Kinesin-like protein KIN-7L, chloroplastic
OG0000815	S. lycopersicoides	Solyd01g066820	1.88817	1.79602e-12	60.1808	1.69065	3.45732e-08	60.1808		AT1G54610	Probable serine_threonine-protein kinase At1g54610
OG0000815	S. lycopersicoides	Solyd01g066840	1.84988	2.88309e-12	95.0292	1.75039	3.40389e-09	95.0292		AT1G54610	Probable serine_threonine-protein kinase At1g54610
OG0000824	S. lycopersicoides	Solyd12g060040	-0.916425	0.0355876	30.7602	0.119432	0.72713	30.7602	Retrovirus-related Pol polyprotein from transposon TNT 1-94
OG0000824	S. lycopersicoides	Solyd12g060040	-0.916425	0.0355876	30.7602	0.119432	0.72713	30.7602	Reverse transcriptase Ty1/copia-type domain-containing protein
OG0000824	S. lycopersicoides	Solyd10g063090	2.37288	0.00146084	17.603	0.3171	0.277752	17.603
OG0000824	S. lycopersicoides	Solyd09g059640	-0.957024	0.0166608	22.5267	-1.0434	0.00804302	22.5267
OG0000834	S. lycopersicoides	Solyd10g062560	1.1703	5.20995e-12	201.3	0.562724	0.00123932	201.3		AT2G21500	At2g21560
OG0000834	S. lycopersicoides	Solyd10g062560	1.1703	5.20995e-12	201.3	0.562724	0.00123932	201.3		AT4G39140	RING finger family protein
OG0000834	S. lycopersicoides	Solyd01g090890	1.14282	0.000120633	38.3803	0.0254367	0.945656	38.3803		AT2G21500	At2g21560
OG0000834	S. lycopersicoides	Solyd01g090890	1.14282	0.000120633	38.3803	0.0254367	0.945656	38.3803		AT4G39140	RING finger family protein
OG0000840	S. lycopersicoides	Solyd08g055810	-2.95567	0.00124272	15.4831	-0.49873	0.135463	15.4831		AT2G44110	MLO-like protein 15
OG0000840	S. lycopersicoides	Solyd08g055810	-2.95567	0.00124272	15.4831	-0.49873	0.135463	15.4831		AT4G02600	MLO-like protein 1
OG0000855	S. lycopersicoides	Solyd10g051450	0.279704	0.250743	977.533	0.10176	0.709272	977.533		AT4G05050	Polyubiquitin 14
OG0000855	S. lycopersicoides	Solyd10g051450	0.279704	0.250743	977.533	0.10176	0.709272	977.533		AT4G05050	Polyubiquitin 11
OG0000855	S. lycopersicoides	Solyd10g051450	0.279704	0.250743	977.533	0.10176	0.709272	977.533		AT4G02890	Polyubiquitin 10
OG0000855	S. lycopersicoides	Solyd10g051450	0.279704	0.250743	977.533	0.10176	0.709272	977.533		AT4G02890	Polyubiquitin 14
OG0000855	S. lycopersicoides	Solyd10g051450	0.279704	0.250743	977.533	0.10176	0.709272	977.533		AT4G02890	Polyubiquitin 11
OG0000855	S. lycopersicoides	Solyd10g051450	0.279704	0.250743	977.533	0.10176	0.709272	977.533		AT1G65350	Ubiquitin 13
OG0000855	S. lycopersicoides	Solyd10g051450	0.279704	0.250743	977.533	0.10176	0.709272	977.533		AT5G37640
OG0000855	S. lycopersicoides	Solyd10g051450	0.279704	0.250743	977.533	0.10176	0.709272	977.533		AT1G55060	Polyubiquitin 12
OG0000855	S. lycopersicoides	Solyd10g051450	0.279704	0.250743	977.533	0.10176	0.709272	977.533		AT4G05320	Polyubiquitin 10
OG0000855	S. lycopersicoides	Solyd10g051450	0.279704	0.250743	977.533	0.10176	0.709272	977.533		AT4G05320	Polyubiquitin 14
OG0000855	S. lycopersicoides	Solyd10g051450	0.279704	0.250743	977.533	0.10176	0.709272	977.533		AT1G11970
OG0000855	S. lycopersicoides	Solyd10g051450	0.279704	0.250743	977.533	0.10176	0.709272	977.533		AT1G11980	NEDD8-like protein RUB3
OG0000855	S. lycopersicoides	Solyd10g051450	0.279704	0.250743	977.533	0.10176	0.709272	977.533		AT2G35635	Ubiquitin-NEDD8-like protein RUB2
OG0000855	S. lycopersicoides	Solyd10g051450	0.279704	0.250743	977.533	0.10176	0.709272	977.533		AT1G31340	Ubiquitin-NEDD8-like protein RUB1
OG0000855	S. lycopersicoides	Solyd11g050560	-1.08224	0.00454271	28.6037	0.539231	0.0178838	28.6037	Pentameric polyubiquitin (Fragment)	AT4G05050	Polyubiquitin 14
OG0000855	S. lycopersicoides	Solyd11g050560	-1.08224	0.00454271	28.6037	0.539231	0.0178838	28.6037	Pentameric polyubiquitin (Fragment)	AT4G05050	Polyubiquitin 11
OG0000855	S. lycopersicoides	Solyd11g050560	-1.08224	0.00454271	28.6037	0.539231	0.0178838	28.6037	Pentameric polyubiquitin (Fragment)	AT4G02890	Polyubiquitin 10
OG0000855	S. lycopersicoides	Solyd11g050560	-1.08224	0.00454271	28.6037	0.539231	0.0178838	28.6037	Pentameric polyubiquitin (Fragment)	AT4G02890	Polyubiquitin 14
OG0000855	S. lycopersicoides	Solyd11g050560	-1.08224	0.00454271	28.6037	0.539231	0.0178838	28.6037	Pentameric polyubiquitin (Fragment)	AT4G02890	Polyubiquitin 11
OG0000855	S. lycopersicoides	Solyd11g050560	-1.08224	0.00454271	28.6037	0.539231	0.0178838	28.6037	Pentameric polyubiquitin (Fragment)	AT1G65350	Ubiquitin 13
OG0000855	S. lycopersicoides	Solyd11g050560	-1.08224	0.00454271	28.6037	0.539231	0.0178838	28.6037	Pentameric polyubiquitin (Fragment)	AT5G37640
OG0000855	S. lycopersicoides	Solyd11g050560	-1.08224	0.00454271	28.6037	0.539231	0.0178838	28.6037	Pentameric polyubiquitin (Fragment)	AT1G55060	Polyubiquitin 12
OG0000855	S. lycopersicoides	Solyd11g050560	-1.08224	0.00454271	28.6037	0.539231	0.0178838	28.6037	Pentameric polyubiquitin (Fragment)	AT4G05320	Polyubiquitin 10
OG0000855	S. lycopersicoides	Solyd11g050560	-1.08224	0.00454271	28.6037	0.539231	0.0178838	28.6037	Pentameric polyubiquitin (Fragment)	AT4G05320	Polyubiquitin 14
OG0000855	S. lycopersicoides	Solyd11g050560	-1.08224	0.00454271	28.6037	0.539231	0.0178838	28.6037	Pentameric polyubiquitin (Fragment)	AT1G11970
OG0000855	S. lycopersicoides	Solyd11g050560	-1.08224	0.00454271	28.6037	0.539231	0.0178838	28.6037	Pentameric polyubiquitin (Fragment)	AT1G11980	NEDD8-like protein RUB3
OG0000855	S. lycopersicoides	Solyd11g050560	-1.08224	0.00454271	28.6037	0.539231	0.0178838	28.6037	Pentameric polyubiquitin (Fragment)	AT2G35635	Ubiquitin-NEDD8-like protein RUB2
OG0000855	S. lycopersicoides	Solyd11g050560	-1.08224	0.00454271	28.6037	0.539231	0.0178838	28.6037	Pentameric polyubiquitin (Fragment)	AT1G31340	Ubiquitin-NEDD8-like protein RUB1
OG0000858	S. lycopersicoides	Solyd12g052100	0.475568	0.163817	37.4514	0.0388003	0.917406	37.4514		AT4G32600	C3H4 type zinc finger protein
OG0000858	S. lycopersicoides	Solyd12g052100	0.475568	0.163817	37.4514	0.0388003	0.917406	37.4514		AT1G80400	AT1G80400 protein
OG0000871	S. lycopersicoides	Solyd10g059290	0.402359	0.202691	50.6683	0.175476	0.572758	50.6683
OG0000871	S. lycopersicoides	Solyd08g058230	0.0916221	0.90246	15.5407	0.151693	0.613439	15.5407	ATP-dependent DNA helicase
OG0000871	S. lycopersicoides	Solyd08g058230	0.0916221	0.90246	15.5407	0.151693	0.613439	15.5407	Transposase Tc5 C-terminal domain-containing protein (Fragment)
OG0000871	S. lycopersicoides	Solyd04g061210	-0.713076	0.304183	7.60568	-0.191806	0.568721	7.60568	Transposase-associated domain-containing protein
OG0000874	S. lycopersicoides	Solyd09g051940	-1.61831	0.000260073	17.2696	0.190542	0.532638	17.2696
OG0000897	S. lycopersicoides	Solyd12g071370	-1.85064	2.73578e-12	144.404	-0.712148	0.000818424	144.404		AT5G57050	Protein phosphatase 2C 77
OG0000897	S. lycopersicoides	Solyd12g071370	-1.85064	2.73578e-12	144.404	-0.712148	0.000818424	144.404		AT4G26080	Protein phosphatase 2C 56
OG0000897	S. lycopersicoides	Solyd12g071370	-1.85064	2.73578e-12	144.404	-0.712148	0.000818424	144.404		AT1G72770	Protein phosphatase 2C 16
OG0000897	S. lycopersicoides	Solyd12g071370	-1.85064	2.73578e-12	144.404	-0.712148	0.000818424	144.404		AT1G17550	Protein phosphatase 2C 7
OG0000909	S. lycopersicoides	Solyd04g073800	0.2904	0.168482	49.4243	0.174155	0.509819	49.4243		AT4G24400	CBL-interacting serine_threonine-protein kinase 8
OG0000909	S. lycopersicoides	Solyd04g073800	0.2904	0.168482	49.4243	0.174155	0.509819	49.4243		AT5G35410	CBL-interacting serine_threonine-protein kinase 24
OG0000914	S. lycopersicoides	Solyd01g071520	-0.133726	0.769214	31.2724	0.171727	0.59303	31.2724		AT3G08020	PHD finger family protein
OG0000914	S. lycopersicoides	Solyd01g071520	-0.133726	0.769214	31.2724	0.171727	0.59303	31.2724		AT3G52100	RING_FYVE_PHD-type zinc finger family protein
OG0000922	S. lycopersicoides	Solyd09g071990	-2.67854	0.00271297	8.27756	-0.0297781	0.94445	8.27756
OG0000941	S. lycopersicoides	Solyd06g078090	-1.42465	2.24088e-06	38.0362	-0.131539	0.623069	38.0362		AT3G08620	KH domain-containing protein At3g08620
OG0000941	S. lycopersicoides	Solyd06g078090	-1.42465	2.24088e-06	38.0362	-0.131539	0.623069	38.0362		AT2G38610	KH domain-containing protein At2g38610
OG0000955	S. lycopersicoides	Solyd07g072920	1.88752	1.99713e-15	107.206	1.66376	7.82851e-09	107.206		AT5G54840	Ras-related small GTP-binding family protein
OG0000955	S. lycopersicoides	Solyd07g072920	1.88752	1.99713e-15	107.206	1.66376	7.82851e-09	107.206		AT3G21700	Monomeric G-protein
OG0000956	S. lycopersicoides	Solyd05g063220	5.8946	2.63671e-08	11.7857	0.0506713	0.905356	11.7857	Retrovirus-related Pol polyprotein from transposon TNT 1-94	AT1G34040	Tryptophan aminotransferase-related protein 3
OG0000956	S. lycopersicoides	Solyd05g063220	5.8946	2.63671e-08	11.7857	0.0506713	0.905356	11.7857	Retrovirus-related Pol polyprotein from transposon TNT 1-94	AT1G34060	Tryptophan aminotransferase-related protein 4
OG0000989	S. lycopersicoides	Solyd03g083020	1.18666	2.03241e-26	695.776	0.184078	0.16706	695.776		AT5G45160	Protein ROOT HAIR DEFECTIVE 3 homolog 2
OG0000989	S. lycopersicoides	Solyd03g083020	1.18666	2.03241e-26	695.776	0.184078	0.16706	695.776		AT3G13870	Protein ROOT HAIR DEFECTIVE 3
OG0000989	S. lycopersicoides	Solyd03g083020	1.18666	2.03241e-26	695.776	0.184078	0.16706	695.776		AT1G72960	Protein ROOT HAIR DEFECTIVE 3 homolog 1
OG0000992	S. lycopersicoides	Solyd12g059530	1.17267	0.0252749	8.37248	0.167013	0.662732	8.37248	Calmodulin-binding domain-containing protein	AT3G27880	At3g27880
OG0000992	S. lycopersicoides	Solyd12g059530	1.17267	0.0252749	8.37248	0.167013	0.662732	8.37248	Calmodulin-binding domain-containing protein	AT5G62770	At5g62770
OG0000992	S. lycopersicoides	Solyd12g060210	5.37215	1.63065e-11	11.9255	0.241836	0.522615	11.9255	Calmodulin-binding domain-containing protein	AT3G27880	At3g27880
OG0000992	S. lycopersicoides	Solyd12g060210	5.37215	1.63065e-11	11.9255	0.241836	0.522615	11.9255	Calmodulin-binding domain-containing protein	AT5G62770	At5g62770
OG0000992	S. lycopersicoides	Solyd12g060380	2.57921	7.43599e-17	27.5355	0.282507	0.44263	27.5355		AT3G27880	At3g27880
OG0000992	S. lycopersicoides	Solyd12g060380	2.57921	7.43599e-17	27.5355	0.282507	0.44263	27.5355		AT5G62770	At5g62770
OG0000992	S. lycopersicoides	Solyd12g060390	1.89799	6.89132e-05	12.2574	2.09844	0.00638388	12.2574		AT3G27880	At3g27880
OG0000992	S. lycopersicoides	Solyd12g060390	1.89799	6.89132e-05	12.2574	2.09844	0.00638388	12.2574		AT5G62770	At5g62770
OG0000992	S. lycopersicoides	Solyd03g075650	1.29773	0.000133296	179.662	0.375748	0.195161	179.662		AT3G27880	At3g27880
OG0000992	S. lycopersicoides	Solyd03g075650	1.29773	0.000133296	179.662	0.375748	0.195161	179.662		AT5G62770	At5g62770
OG0001001	S. lycopersicoides	Solyd01g089220	0.377285	3.85534e-05	862.891	0.480134	5.76531e-07	862.891		AT3G19130	Polyadenylate-binding protein RBP47B
OG0001001	S. lycopersicoides	Solyd01g089220	0.377285	3.85534e-05	862.891	0.480134	5.76531e-07	862.891		AT1G47490	Polyadenylate-binding protein RBP47C
OG0001001	S. lycopersicoides	Solyd01g089220	0.377285	3.85534e-05	862.891	0.480134	5.76531e-07	862.891		AT1G47500	Polyadenylate-binding protein RBP47C'
OG0001001	S. lycopersicoides	Solyd10g061460	0.301967	0.679051	59.9087	0.0804787	0.769043	59.9087		AT3G19130	Polyadenylate-binding protein RBP47B
OG0001001	S. lycopersicoides	Solyd10g061460	0.301967	0.679051	59.9087	0.0804787	0.769043	59.9087		AT1G47490	Polyadenylate-binding protein RBP47C
OG0001001	S. lycopersicoides	Solyd10g061460	0.301967	0.679051	59.9087	0.0804787	0.769043	59.9087		AT1G47500	Polyadenylate-binding protein RBP47C'
OG0001006	S. lycopersicoides	Solyd08g071910	-1.95837	0.000513604	13.6682	-0.376696	0.238025	13.6682		AT1G12550	Glyoxylate_hydroxypyruvate reductase HPR3
OG0001006	S. lycopersicoides	Solyd08g071910	-1.95837	0.000513604	13.6682	-0.376696	0.238025	13.6682		AT5G28310
OG0001006	S. lycopersicoides	Solyd08g071910	-1.95837	0.000513604	13.6682	-0.376696	0.238025	13.6682		AT2G45630	D-isomer specific 2-hydroxyacid dehydrogenase family protein
OG0001018	S. lycopersicoides	Solyd09g052050	1.01225	0.000230251	70.9385	2.29945	2.28964e-17	70.9385		AT2G36890	Transcription factor RAX2
OG0001027	S. lycopersicoides	Solyd07g067810	-1.29939	6.24002e-07	139.261	-0.0729199	0.801714	139.261		AT1G28420	Homeobox-DDT domain protein RLT1
OG0001027	S. lycopersicoides	Solyd07g067810	-1.29939	6.24002e-07	139.261	-0.0729199	0.801714	139.261		AT5G44180	Homeobox-DDT domain protein RLT2
OG0001048	S. lycopersicoides	Solyd08g068970	-1.73562	0.000278437	22.7122	-0.405072	0.197995	22.7122		AT5G38610	At5g38610
OG0001048	S. lycopersicoides	Solyd08g068970	-1.73562	0.000278437	22.7122	-0.405072	0.197995	22.7122		AT5G46970	Plant invertase_pectin methylesterase inhibitor superfamily protein
OG0001048	S. lycopersicoides	Solyd08g068970	-1.73562	0.000278437	22.7122	-0.405072	0.197995	22.7122		AT5G46930	Plant invertase_pectin methylesterase inhibitor superfamily protein
OG0001048	S. lycopersicoides	Solyd08g068970	-1.73562	0.000278437	22.7122	-0.405072	0.197995	22.7122		AT5G46960	Pectinesterase inhibitor 12
OG0001048	S. lycopersicoides	Solyd08g068970	-1.73562	0.000278437	22.7122	-0.405072	0.197995	22.7122		AT5G46950	At5g46950
OG0001048	S. lycopersicoides	Solyd08g068970	-1.73562	0.000278437	22.7122	-0.405072	0.197995	22.7122		AT5G46940	Plant invertase_pectin methylesterase inhibitor superfamily protein
OG0001048	S. lycopersicoides	Solyd08g068970	-1.73562	0.000278437	22.7122	-0.405072	0.197995	22.7122		AT5G46990	Plant invertase_pectin methylesterase inhibitor superfamily protein
OG0001048	S. lycopersicoides	Solyd08g068970	-1.73562	0.000278437	22.7122	-0.405072	0.197995	22.7122		AT1G54620	Plant invertase_pectin methylesterase inhibitor superfamily protein
OG0001048	S. lycopersicoides	Solyd08g068970	-1.73562	0.000278437	22.7122	-0.405072	0.197995	22.7122		AT5G46980	Plant invertase_pectin methylesterase inhibitor superfamily protein
OG0001049	S. lycopersicoides	Solyd04g065090	1.93516	8.03343e-23	242.103	1.21978	2.41865e-08	242.103		AT4G39390	UDP-rhamnose_UDP-galactose transporter 4
OG0001049	S. lycopersicoides	Solyd04g065090	1.93516	8.03343e-23	242.103	1.21978	2.41865e-08	242.103		AT1G34020	UDP-rhamnose_UDP-galactose transporter 6
OG0001049	S. lycopersicoides	Solyd04g065090	1.93516	8.03343e-23	242.103	1.21978	2.41865e-08	242.103		AT4G09810	UDP-rhamnose_UDP-galactose transporter 5
OG0001049	S. lycopersicoides	Solyd12g068270	0.378252	0.140232	95.1693	-0.345451	0.1528	95.1693		AT4G39390	UDP-rhamnose_UDP-galactose transporter 4
OG0001049	S. lycopersicoides	Solyd12g068270	0.378252	0.140232	95.1693	-0.345451	0.1528	95.1693		AT1G34020	UDP-rhamnose_UDP-galactose transporter 6
OG0001049	S. lycopersicoides	Solyd12g068270	0.378252	0.140232	95.1693	-0.345451	0.1528	95.1693		AT4G09810	UDP-rhamnose_UDP-galactose transporter 5
OG0001066	S. lycopersicoides	Solyd09g065220	-1.15643	0.00329232	33.3811	-0.183282	0.518339	33.3811		AT4G14720	Protein TIFY 4B
OG0001066	S. lycopersicoides	Solyd09g065220	-1.15643	0.00329232	33.3811	-0.183282	0.518339	33.3811		AT4G14713	Protein TIFY 4A
OG0001076	S. lycopersicoides	Solyd12g073080	1.67087	5.93576e-56	530.402	0.615143	5.16496e-08	530.402		AT2G30740	PTI1-like tyrosine-protein kinase 2
OG0001076	S. lycopersicoides	Solyd12g073080	1.67087	5.93576e-56	530.402	0.615143	5.16496e-08	530.402		AT1G06700	PTI1-like tyrosine-protein kinase 1
OG0001076	S. lycopersicoides	Solyd12g073080	1.67087	5.93576e-56	530.402	0.615143	5.16496e-08	530.402		AT2G43230	Protein kinase superfamily protein
OG0001076	S. lycopersicoides	Solyd12g073080	1.67087	5.93576e-56	530.402	0.615143	5.16496e-08	530.402		AT3G59350	PTI1-like tyrosine-protein kinase 3
OG0001079	S. lycopersicoides	Solyd12g074050	3.86344	5.09707e-31	286.469	4.26317	8.24292e-23	286.469		AT5G12460	AT5G12460.1
OG0001084	S. lycopersicoides	Solyd07g075170	-0.896094	0.00166875	43.3987	0.00573753	0.991004	43.3987		AT1G53720	Peptidyl-prolyl cis-trans isomerase CYP59
OG0001084	S. lycopersicoides	Solyd12g070480	-2.45284	0.00210916	11.6301	0.0697315	0.849356	11.6301		AT1G53720	Peptidyl-prolyl cis-trans isomerase CYP59
OG0001109	S. lycopersicoides	Solyd01g066300	0.0230349	0.988108	5.74302	-0.104927	0.789973	5.74302
OG0001118	S. lycopersicoides	Solyd06g063470	-0.186633	0.733797	19.8662	-1.32726	0.000120359	19.8662		AT1G77120	Alcohol dehydrogenase class-P
OG0001118	S. lycopersicoides	Solyd04g068430	0.661197	0.357278	4.21833	-0.166806	0.654666	4.21833		AT1G77120	Alcohol dehydrogenase class-P
OG0001125	S. lycopersicoides	Solyd09g062220	-0.0731259	0.774807	482.048	-0.549166	0.00606837	482.048		AT2G30290	Vacuolar-sorting receptor 2
OG0001125	S. lycopersicoides	Solyd09g062220	-0.0731259	0.774807	482.048	-0.549166	0.00606837	482.048		AT3G52850	Vacuolar-sorting receptor 1
OG0001125	S. lycopersicoides	Solyd09g062220	-0.0731259	0.774807	482.048	-0.549166	0.00606837	482.048		AT2G14720	Vacuolar-sorting receptor 4
OG0001125	S. lycopersicoides	Solyd09g062220	-0.0731259	0.774807	482.048	-0.549166	0.00606837	482.048		AT2G14740	Vacuolar-sorting receptor 3
OG0001126	S. lycopersicoides	Solyd11g071200	-1.85572	2.4804e-24	452.623	0.13221	0.52607	452.623		AT3G45780	Phototropin-1
OG0001127	S. lycopersicoides	Solyd11g067240	-1.56674	1.25101e-07	76.8628	-0.30954	0.182536	76.8628		AT5G42820	Splicing factor U2af small subunit B
OG0001127	S. lycopersicoides	Solyd11g067240	-1.56674	1.25101e-07	76.8628	-0.30954	0.182536	76.8628		AT1G27650	Splicing factor U2af small subunit A
OG0001134	S. lycopersicoides	Solyd08g070560	-1.43547	3.38921e-05	28.5177	0.0478099	0.875291	28.5177		AT2G45140	Vesicle-associated protein 1-2
OG0001134	S. lycopersicoides	Solyd08g070560	-1.43547	3.38921e-05	28.5177	0.0478099	0.875291	28.5177		AT3G60600	Vesicle-associated protein 1-1
OG0001137	S. lycopersicoides	Solyd01g068460	-3.17672	0.000624164	10.7273	-0.423113	0.199144	10.7273		AT3G06920	Pentatricopeptide repeat-containing protein At3g06920
OG0001137	S. lycopersicoides	Solyd01g068460	-3.17672	0.000624164	10.7273	-0.423113	0.199144	10.7273		AT1G05920	B3 domain-containing protein At1g05920
OG0001137	S. lycopersicoides	Solyd01g068460	-3.17672	0.000624164	10.7273	-0.423113	0.199144	10.7273		AT3G49610	Putative B3 domain-containing protein At3g49610
OG0001137	S. lycopersicoides	Solyd01g068460	-3.17672	0.000624164	10.7273	-0.423113	0.199144	10.7273		AT5G38490	B3 domain-containing protein At5g38490
OG0001137	S. lycopersicoides	Solyd01g068460	-3.17672	0.000624164	10.7273	-0.423113	0.199144	10.7273		AT5G38500	B3 domain-containing protein At5g38500
OG0001137	S. lycopersicoides	Solyd01g068460	-3.17672	0.000624164	10.7273	-0.423113	0.199144	10.7273		AT1G32030	B3 domain-containing protein At1g32030
OG0001137	S. lycopersicoides	Solyd01g068460	-3.17672	0.000624164	10.7273	-0.423113	0.199144	10.7273		AT3G24850	Putative B3 domain-containing protein At3g24850
OG0001137	S. lycopersicoides	Solyd01g068460	-3.17672	0.000624164	10.7273	-0.423113	0.199144	10.7273		AT5G24050	B3 domain-containing protein At5g24050
OG0001137	S. lycopersicoides	Solyd01g068460	-3.17672	0.000624164	10.7273	-0.423113	0.199144	10.7273		AT1G05930	B3 domain-containing protein At1g05930
OG0001146	S. lycopersicoides	Solyd09g052310	-0.628716	0.0742507	26.9386	0.232227	0.387386	26.9386		AT2G27980	Acyl-CoA N-acyltransferase with RING_FYVE_PHD-type zinc finger domain-containing protein
OG0001146	S. lycopersicoides	Solyd09g052310	-0.628716	0.0742507	26.9386	0.232227	0.387386	26.9386		AT2G36720	Acyl-CoA N-acyltransferase with RING_FYVE_PHD-type zinc finger domain-containing protein
OG0001154	S. lycopersicoides	Solyd07g062920	1.38655	3.52203e-15	175.106	-0.864878	1.03338e-06	175.106		AT5G40645	At5g40645
OG0001154	S. lycopersicoides	Solyd07g062920	1.38655	3.52203e-15	175.106	-0.864878	1.03338e-06	175.106		AT5G63270	RPM1-interacting protein 4 (RIN4) family protein
OG0001154	S. lycopersicoides	Solyd07g062920	1.38655	3.52203e-15	175.106	-0.864878	1.03338e-06	175.106		AT2G17660	At2g17660
OG0001154	S. lycopersicoides	Solyd07g062920	1.38655	3.52203e-15	175.106	-0.864878	1.03338e-06	175.106		AT4G35655	RPM1-interacting protein 4 (RIN4) family protein
OG0001154	S. lycopersicoides	Solyd07g062920	1.38655	3.52203e-15	175.106	-0.864878	1.03338e-06	175.106		AT2G04410	RPM1-interacting protein 4 (RIN4) family protein
OG0001154	S. lycopersicoides	Solyd07g062920	1.38655	3.52203e-15	175.106	-0.864878	1.03338e-06	175.106		AT5G55850	Protein NOI4
OG0001171	S. lycopersicoides	Solyd05g050660	-0.113766	0.750986	47.4499	-0.176865	0.479789	47.4499		AT1G10570	Ubiquitin-like-specific protease 1C
OG0001171	S. lycopersicoides	Solyd05g050660	-0.113766	0.750986	47.4499	-0.176865	0.479789	47.4499		AT1G60220	Ubiquitin-like-specific protease 1D
OG0001175	S. lycopersicoides	Solyd12g074060	-1.19896	2.48829e-06	59.5422	-0.319474	0.113896	59.5422		AT5G12350	Regulator of chromosome condensation (RCC1) family with FYVE zinc finger domain-containing protein
OG0001175	S. lycopersicoides	Solyd12g074060	-1.19896	2.48829e-06	59.5422	-0.319474	0.113896	59.5422		AT5G19420	Regulator of chromosome condensation (RCC1) family with FYVE zinc finger domain-containing protein
OG0001175	S. lycopersicoides	Solyd12g074060	-1.19896	2.48829e-06	59.5422	-0.319474	0.113896	59.5422		AT1G69710	Regulator of chromosome condensation (RCC1) family with FYVE zinc finger domain-containing protein
OG0001176	S. lycopersicoides	Solyd04g076830	2.28477	6.40852e-06	15.3836	0.49818	0.157732	15.3836		AT1G19270	Protein DA1
OG0001176	S. lycopersicoides	Solyd04g076830	2.28477	6.40852e-06	15.3836	0.49818	0.157732	15.3836		AT4G36860	Protein DA1-related 1
OG0001183	S. lycopersicoides	Solyd07g064000	2.91529	3.72205e-118	364.255	1.48696	8.59787e-25	364.255		AT3G21630	Chitin elicitor receptor kinase 1
OG0001183	S. lycopersicoides	Solyd01g080610	-1.40841	0.00692328	8.82821	-0.121048	0.754872	8.82821		AT3G21630	Chitin elicitor receptor kinase 1
OG0001188	S. lycopersicoides	Solyd01g052260	1.6119	1.06515e-19	150.968	0.893189	2.44139e-06	150.968		AT5G06440	Polyketide cyclase_dehydrase_lipid transport superfamily protein
OG0001199	S. lycopersicoides	Solyd06g053070	6.00432	4.87262e-42	85.9665	3.78152	8.85042e-16	85.9665
OG0001199	S. lycopersicoides	Solyd04g056900	-0.577064	0.273552	8.51955	0.115695	0.747171	8.51955	Retrovirus-related Pol polyprotein from transposon TNT 1-94
OG0001199	S. lycopersicoides	Solyd04g056900	-0.577064	0.273552	8.51955	0.115695	0.747171	8.51955	Retrotransposon gag domain-containing protein
OG0001233	S. lycopersicoides	Solyd01g053790	-1.34959	0.000111447	24.5086	-0.165078	0.553192	24.5086	Nuclear transcription factor Y subunit	AT3G20910	Nuclear transcription factor Y subunit A-9
OG0001233	S. lycopersicoides	Solyd01g053790	-1.34959	0.000111447	24.5086	-0.165078	0.553192	24.5086	Nuclear transcription factor Y subunit	AT5G12840	Nuclear transcription factor Y subunit A-1
OG0001235	S. lycopersicoides	Solyd07g050810	1.03073	5.55657e-15	202.939	0.256626	0.086559	202.939		AT1G06780	Probable galacturonosyltransferase 6
OG0001235	S. lycopersicoides	Solyd07g050810	1.03073	5.55657e-15	202.939	0.256626	0.086559	202.939		AT2G30575	Probable galacturonosyltransferase 5
OG0001255	S. lycopersicoides	Solyd02g084000	0.604194	7.08701e-05	720.843	-0.134698	0.468338	720.843		AT5G14040	Mitochondrial phosphate carrier protein 3, mitochondrial
OG0001255	S. lycopersicoides	Solyd03g070730	3.84541	6.71663e-54	843.103	2.19309	1.15294e-16	843.103		AT5G14040	Mitochondrial phosphate carrier protein 3, mitochondrial
OG0001257	S. lycopersicoides	Solyd03g078960	-1.11143	3.69563e-10	630.447	0.767833	8.67774e-06	630.447		AT1G15740	Leucine-rich repeat family protein
OG0001275	S. lycopersicoides	Solyd10g063650	0.0324565	0.974935	7.0002	0.585343	0.128787	7.0002
OG0001285	S. lycopersicoides	Solyd06g050670	-0.261347	0.364352	74.4134	0.155358	0.551079	74.4134		AT2G32910	DCD (Development and Cell Death) domain protein
OG0001289	S. lycopersicoides	Solyd09g072240	-2.7409	0.000149167	12.7065	-0.849839	0.0273947	12.7065		AT1G04550	Auxin-responsive protein IAA12
OG0001289	S. lycopersicoides	Solyd09g072240	-2.7409	0.000149167	12.7065	-0.849839	0.0273947	12.7065		AT2G33310	Auxin-responsive protein IAA13
OG0001289	S. lycopersicoides	Solyd09g063920	0.842347	0.000508532	46.8558	-0.0798248	0.789562	46.8558		AT1G04550	Auxin-responsive protein IAA12
OG0001289	S. lycopersicoides	Solyd09g063920	0.842347	0.000508532	46.8558	-0.0798248	0.789562	46.8558		AT2G33310	Auxin-responsive protein IAA13
OG0001299	S. lycopersicoides	Solyd08g068350	0.579997	0.194372	19.2238	-0.00986803	0.985855	19.2238	F-box domain-containing protein	AT5G17600	RING-H2 finger protein ATL52
OG0001299	S. lycopersicoides	Solyd08g068350	0.579997	0.194372	19.2238	-0.00986803	0.985855	19.2238	F-box domain-containing protein	AT3G03550
OG0001299	S. lycopersicoides	Solyd08g068350	0.579997	0.194372	19.2238	-0.00986803	0.985855	19.2238	F-box domain-containing protein	AT4G17905	Putative RING-H2 finger protein ATL53
OG0001303	S. lycopersicoides	Solyd08g053410	-1.26687	0.00387638	20.3956	-0.337386	0.232063	20.3956		AT4G11640	Serine racemase
OG0001330	S. lycopersicoides	Solyd08g058730	-1.30809	7.82351e-09	77.0179	-0.184786	0.380602	77.0179		AT3G06340	DNAJ heat shock N-terminal domain-containing protein
OG0001343	S. lycopersicoides	Solyd06g073240	-1.85226	0.0239535	5.3497	0.190946	0.598442	5.3497		AT1G25250	Protein indeterminate-domain 16
OG0001343	S. lycopersicoides	Solyd06g073240	-1.85226	0.0239535	5.3497	0.190946	0.598442	5.3497		AT1G68130	Protein indeterminate-domain 14
OG0001359	S. lycopersicoides	Solyd02g073710	-4.12865	4.64983e-05	15.0919	-0.368696	0.289504	15.0919		AT2G47180	Galactinol synthase 1
OG0001359	S. lycopersicoides	Solyd02g073710	-4.12865	4.64983e-05	15.0919	-0.368696	0.289504	15.0919		AT1G09350	Galactinol synthase 3
OG0001359	S. lycopersicoides	Solyd02g073710	-4.12865	4.64983e-05	15.0919	-0.368696	0.289504	15.0919		AT1G56600	Galactinol synthase 2
OG0001359	S. lycopersicoides	Solyd02g073730	-4.82977	9.13866e-08	24.0488	-0.185098	0.615945	24.0488		AT2G47180	Galactinol synthase 1
OG0001359	S. lycopersicoides	Solyd02g073730	-4.82977	9.13866e-08	24.0488	-0.185098	0.615945	24.0488		AT1G09350	Galactinol synthase 3
OG0001359	S. lycopersicoides	Solyd02g073730	-4.82977	9.13866e-08	24.0488	-0.185098	0.615945	24.0488		AT1G56600	Galactinol synthase 2
OG0001363	S. lycopersicoides	Solyd06g071290	2.68324	1.79355e-07	13.4445	-0.105192	0.774539	13.4445	Formin-like protein 20	AT5G07740	Formin-like protein 20
OG0001363	S. lycopersicoides	Solyd06g071290	2.68324	1.79355e-07	13.4445	-0.105192	0.774539	13.4445	Dynein heavy chain	AT5G07740	Formin-like protein 20
OG0001382	S. lycopersicoides	Solyd11g058010	2.11794	1.77312e-22	85.8412	1.15226	4.63716e-07	85.8412		AT1G77810	Beta-1,3-galactosyltransferase 7
OG0001382	S. lycopersicoides	Solyd11g058010	2.11794	1.77312e-22	85.8412	1.15226	4.63716e-07	85.8412		AT1G22015	Probable beta-1,3-galactosyltransferase 5
OG0001386	S. lycopersicoides	Solyd11g060030	-0.412056	0.368517	16.0207	0.491192	0.0672006	16.0207		AT1G58110	Basic-leucine zipper (BZIP) transcription factor family protein
OG0001386	S. lycopersicoides	Solyd11g060030	-0.412056	0.368517	16.0207	0.491192	0.0672006	16.0207		AT4G06598	Uncharacterized protein At4g06598
OG0001386	S. lycopersicoides	Solyd11g060030	-0.412056	0.368517	16.0207	0.491192	0.0672006	16.0207		AT1G35490	BZIP family transcription factor (Fragment)
OG0001390	S. lycopersicoides	Solyd08g073010	-0.414056	0.0139783	168.673	0.40713	0.0064967	168.673		AT1G63690	Signal peptide peptidase-like 2
OG0001390	S. lycopersicoides	Solyd08g073010	-0.414056	0.0139783	168.673	0.40713	0.0064967	168.673		AT1G01650	Signal peptide peptidase-like 4
OG0001390	S. lycopersicoides	Solyd01g077110	-0.553942	0.0102827	242.514	-0.074693	0.766587	242.514		AT1G63690	Signal peptide peptidase-like 2
OG0001390	S. lycopersicoides	Solyd01g077110	-0.553942	0.0102827	242.514	-0.074693	0.766587	242.514		AT1G01650	Signal peptide peptidase-like 4
OG0001431	S. lycopersicoides	Solyd09g050020	-1.2501	3.75188e-05	62.6843	-0.49558	0.0418239	62.6843		AT3G08947	ARM repeat superfamily protein
OG0001431	S. lycopersicoides	Solyd09g050020	-1.2501	3.75188e-05	62.6843	-0.49558	0.0418239	62.6843		AT5G53480	Importin subunit beta-1
OG0001440	S. lycopersicoides	Solyd10g057120	-0.62543	0.311911	9.89491	-0.0177683	0.969226	9.89491		AT2G17975	At2g17975
OG0001445	S. lycopersicoides	Solyd06g059180	0.110798	0.829912	7.00001	-0.140606	0.701405	7.00001		AT2G40730	Kinase family with ARM repeat domain-containing protein
OG0001491	S. lycopersicoides	Solyd03g055210	-0.725028	2.48931e-07	243.031	-0.121756	0.429773	243.031		AT5G67380	Casein kinase II subunit alpha-1
OG0001491	S. lycopersicoides	Solyd03g055210	-0.725028	2.48931e-07	243.031	-0.121756	0.429773	243.031		AT3G50000	Casein kinase II subunit alpha-2
OG0001491	S. lycopersicoides	Solyd03g055210	-0.725028	2.48931e-07	243.031	-0.121756	0.429773	243.031		AT2G23080	Casein kinase II subunit alpha-3
OG0001491	S. lycopersicoides	Solyd03g055210	-0.725028	2.48931e-07	243.031	-0.121756	0.429773	243.031		AT2G23070	Casein kinase II subunit alpha-4, chloroplastic
OG0001491	S. lycopersicoides	Solyd02g081840	-0.947445	6.3567e-09	160.984	0.0569304	0.782161	160.984		AT5G67380	Casein kinase II subunit alpha-1
OG0001491	S. lycopersicoides	Solyd02g081840	-0.947445	6.3567e-09	160.984	0.0569304	0.782161	160.984		AT3G50000	Casein kinase II subunit alpha-2
OG0001491	S. lycopersicoides	Solyd02g081840	-0.947445	6.3567e-09	160.984	0.0569304	0.782161	160.984		AT2G23080	Casein kinase II subunit alpha-3
OG0001491	S. lycopersicoides	Solyd02g081840	-0.947445	6.3567e-09	160.984	0.0569304	0.782161	160.984		AT2G23070	Casein kinase II subunit alpha-4, chloroplastic
OG0001491	S. lycopersicoides	Solyd02g081830	-1.09026	5.67488e-12	167.443	0.084032	0.654666	167.443		AT5G67380	Casein kinase II subunit alpha-1
OG0001491	S. lycopersicoides	Solyd02g081830	-1.09026	5.67488e-12	167.443	0.084032	0.654666	167.443		AT3G50000	Casein kinase II subunit alpha-2
OG0001491	S. lycopersicoides	Solyd02g081830	-1.09026	5.67488e-12	167.443	0.084032	0.654666	167.443		AT2G23080	Casein kinase II subunit alpha-3
OG0001491	S. lycopersicoides	Solyd02g081830	-1.09026	5.67488e-12	167.443	0.084032	0.654666	167.443		AT2G23070	Casein kinase II subunit alpha-4, chloroplastic
OG0001491	S. lycopersicoides	Solyd02g057340	0.824884	8.29492e-09	189.113	0.157012	0.379751	189.113		AT5G67380	Casein kinase II subunit alpha-1
OG0001491	S. lycopersicoides	Solyd02g057340	0.824884	8.29492e-09	189.113	0.157012	0.379751	189.113		AT3G50000	Casein kinase II subunit alpha-2
OG0001491	S. lycopersicoides	Solyd02g057340	0.824884	8.29492e-09	189.113	0.157012	0.379751	189.113		AT2G23080	Casein kinase II subunit alpha-3
OG0001491	S. lycopersicoides	Solyd02g057340	0.824884	8.29492e-09	189.113	0.157012	0.379751	189.113		AT2G23070	Casein kinase II subunit alpha-4, chloroplastic
OG0001492	S. lycopersicoides	Solyd12g054540	-0.941624	0.00167963	47.7681	0.35699	0.140082	47.7681		AT5G58080	Two-component response regulator ARR18
OG0001492	S. lycopersicoides	Solyd12g054540	-0.941624	0.00167963	47.7681	0.35699	0.140082	47.7681		AT2G25180	Two-component response regulator ARR12
OG0001492	S. lycopersicoides	Solyd12g054540	-0.941624	0.00167963	47.7681	0.35699	0.140082	47.7681		AT4G31920	Two-component response regulator ARR10
OG0001510	S. lycopersicoides	Solyd01g084280	0.650653	1.47654e-07	320.131	0.113521	0.497512	320.131		AT1G61580	Large ribosomal subunit protein uL3y
OG0001510	S. lycopersicoides	Solyd01g084280	0.650653	1.47654e-07	320.131	0.113521	0.497512	320.131		AT1G43170	Large ribosomal subunit protein uL3z
OG0001531	S. lycopersicoides	Solyd08g052500	0.781461	0.00185836	45.9602	0.108739	0.705702	45.9602		AT4G17570	GATA transcription factor 26
OG0001531	S. lycopersicoides	Solyd08g052500	0.781461	0.00185836	45.9602	0.108739	0.705702	45.9602		AT5G47140	GATA transcription factor 27
OG0001553	S. lycopersicoides	Solyd01g079140	-0.466966	0.218204	32.296	0.012333	0.97813	32.296		AT2G27110	Protein FAR1-RELATED SEQUENCE 3
OG0001620	S. lycopersicoides	Solyd02g071270	1.12494	0.0228133	8.37751	0.200414	0.577223	8.37751		AT3G51470	Probable protein phosphatase 2C 47
OG0001620	S. lycopersicoides	Solyd02g071270	1.12494	0.0228133	8.37751	0.200414	0.577223	8.37751		AT2G33700	Probable protein phosphatase 2C 27
OG0001626	S. lycopersicoides	Solyd01g077480	0.302449	0.0427354	1808.8	-0.354732	0.0159344	1808.8		AT1G69510	Uncharacterized protein At1g69510
OG0001626	S. lycopersicoides	Solyd01g077480	0.302449	0.0427354	1808.8	-0.354732	0.0159344	1808.8		AT5G64130	AT5G64130 protein
OG0001627	S. lycopersicoides	Solyd09g050350	0.819499	7.27963e-05	70.7699	0.50387	0.0184606	70.7699		AT5G05610	PHD finger protein ALFIN-LIKE 1
OG0001627	S. lycopersicoides	Solyd09g050350	0.819499	7.27963e-05	70.7699	0.50387	0.0184606	70.7699		AT3G11200	PHD finger protein ALFIN-LIKE 2
OG0001632	S. lycopersicoides	Solyd03g077560	-0.491263	0.196557	26.2889	-0.119696	0.705752	26.2889		AT3G28910	Transcription factor MYB30
OG0001632	S. lycopersicoides	Solyd03g077560	-0.491263	0.196557	26.2889	-0.119696	0.705752	26.2889		AT5G62470	Transcription factor MYB96
OG0001632	S. lycopersicoides	Solyd03g077560	-0.491263	0.196557	26.2889	-0.119696	0.705752	26.2889		AT3G47600	Transcription factor MYB94
OG0001633	S. lycopersicoides	Solyd05g072300	0.293006	0.226835	80.9945	0.101398	0.71625	80.9945		AT2G39340	SAC3 family protein A
OG0001639	S. lycopersicoides	Solyd12g066060	1.1282	6.12263e-08	78.8569	-0.252821	0.339263	78.8569		AT1G60970	Coatomer subunit zeta-1
OG0001639	S. lycopersicoides	Solyd12g066060	1.1282	6.12263e-08	78.8569	-0.252821	0.339263	78.8569		AT4G08520	Coatomer subunit zeta-3
OG0001639	S. lycopersicoides	Solyd12g066060	1.1282	6.12263e-08	78.8569	-0.252821	0.339263	78.8569		AT3G09800	Coatomer subunit zeta-2
OG0001642	S. lycopersicoides	Solyd05g060950	-0.013984	0.948782	1661.97	-0.579707	4.25593e-05	1661.97		AT5G20020	GTP-binding nuclear protein Ran-2
OG0001642	S. lycopersicoides	Solyd05g060950	-0.013984	0.948782	1661.97	-0.579707	4.25593e-05	1661.97		AT5G20010	GTP-binding nuclear protein Ran-1
OG0001642	S. lycopersicoides	Solyd05g060950	-0.013984	0.948782	1661.97	-0.579707	4.25593e-05	1661.97		AT5G55190	GTP-binding nuclear protein Ran-3
OG0001663	S. lycopersicoides	Solyd05g051990	-1.15397	0.0411564	8.35309	-0.128715	0.715159	8.35309		AT1G27070	Protein PTST homolog 2, chloroplastic
OG0001663	S. lycopersicoides	Solyd01g056100	-4.01998	7.75126e-05	8.32899	-0.117423	0.745478	8.32899		AT1G27070	Protein PTST homolog 2, chloroplastic
OG0001663	S. lycopersicoides	Solyd01g056060	-3.36079	0.0003698	9.12522	-0.180701	0.595966	9.12522		AT1G27070	Protein PTST homolog 2, chloroplastic
OG0001665	S. lycopersicoides	Solyd10g052070	0.969577	0.036229	10.4838	-0.0528098	0.894838	10.4838		AT4G27480	Core-2_I-branching beta-1,6-N-acetylglucosaminyltransferase family protein
OG0001665	S. lycopersicoides	Solyd10g052070	0.969577	0.036229	10.4838	-0.0528098	0.894838	10.4838		AT3G15350	AT3g15350_K7L4_15
OG0001670	S. lycopersicoides	Solyd05g071560	1.3902	6.33637e-18	137.126	0.217842	0.245147	137.126	Kinesin motor domain (Fragment)	AT3G16630	Kinesin-like protein KIN-13A
OG0001670	S. lycopersicoides	Solyd01g065740	-0.999314	0.00913358	22.1975	0.325412	0.262159	22.1975		AT3G16630	Kinesin-like protein KIN-13A
OG0001684	S. lycopersicoides	Solyd01g093180	-2.6744	0.000127652	13.4587	-0.150065	0.647892	13.4587		AT5G60620	Glycerol-3-phosphate acyltransferase 9
OG0001692	S. lycopersicoides	Solyd12g055980	-1.89026	0.000820485	31.6245	-0.31074	0.292203	31.6245	UvrD-like helicase ATP-binding domain-containing protein
OG0001695	S. lycopersicoides	Solyd01g088780	-0.499289	0.171448	46.0585	0.173636	0.572064	46.0585
OG0001701	S. lycopersicoides	Solyd01g051870	0.611799	0.259205	19.6959	-0.828621	0.0278169	19.6959
OG0001701	S. lycopersicoides	Solyd04g052490	-1.87471	0.00108335	20.6447	-0.790193	0.00674058	20.6447
OG0001725	S. lycopersicoides	Solyd09g054680	1.27936	1.65592e-22	294.287	0.746952	1.27608e-07	294.287		AT3G12570	FYD
OG0001725	S. lycopersicoides	Solyd09g054680	1.27936	1.65592e-22	294.287	0.746952	1.27608e-07	294.287		AT2G37570	Expressed protein
OG0001726	S. lycopersicoides	Solyd07g054460	1.54196	1.01606e-23	271.26	0.728022	1.03084e-05	271.26		AT4G31350	At4g31350
OG0001726	S. lycopersicoides	Solyd07g054460	1.54196	1.01606e-23	271.26	0.728022	1.03084e-05	271.26		AT2G19160	At2g19160
OG0001732	S. lycopersicoides	Solyd05g051740	-1.27249	0.000125432	30.0129	-0.0100048	0.981366	30.0129		AT1G74800	Hydroxyproline O-galactosyltransferase GALT5
OG0001732	S. lycopersicoides	Solyd05g051740	-1.27249	0.000125432	30.0129	-0.0100048	0.981366	30.0129		AT5G62620	Hydroxyproline O-galactosyltransferase GALT6
OG0001750	S. lycopersicoides	Solyd02g064480	1.51813	6.92104e-22	1375.71	0.673935	2.47273e-05	1375.71		AT1G78720	F9K20.24 protein
OG0001750	S. lycopersicoides	Solyd02g064480	1.51813	6.92104e-22	1375.71	0.673935	2.47273e-05	1375.71		AT1G29310	SecY protein transport family protein
OG0001750	S. lycopersicoides	Solyd02g064480	1.51813	6.92104e-22	1375.71	0.673935	2.47273e-05	1375.71		AT2G34250	AT2G34250 protein
OG0001750	S. lycopersicoides	Solyd10g052420	1.15261	1.73957e-11	307.251	0.256265	0.177169	307.251		AT1G78720	F9K20.24 protein
OG0001750	S. lycopersicoides	Solyd10g052420	1.15261	1.73957e-11	307.251	0.256265	0.177169	307.251		AT1G29310	SecY protein transport family protein
OG0001750	S. lycopersicoides	Solyd10g052420	1.15261	1.73957e-11	307.251	0.256265	0.177169	307.251		AT2G34250	AT2G34250 protein
OG0001753	S. lycopersicoides	Solyd01g088980	-2.20958	6.1835e-11	65.892	-0.379183	0.0886238	65.892		AT4G33950	Serine_threonine-protein kinase SRK2E
OG0001753	S. lycopersicoides	Solyd01g088980	-2.20958	6.1835e-11	65.892	-0.379183	0.0886238	65.892		AT5G66880	Serine_threonine-protein kinase SRK2I
OG0001753	S. lycopersicoides	Solyd01g088980	-2.20958	6.1835e-11	65.892	-0.379183	0.0886238	65.892		AT3G50500	Serine_threonine-protein kinase SRK2D
OG0001765	S. lycopersicoides	Solyd06g068360	1.55042	2.46128e-27	1026.68	0.996092	2.02029e-11	1026.68		AT3G14230	Ethylene-responsive transcription factor RAP2-2
OG0001765	S. lycopersicoides	Solyd06g068360	1.55042	2.46128e-27	1026.68	0.996092	2.02029e-11	1026.68		AT1G53910	Ethylene-responsive transcription factor RAP2-12
OG0001787	S. lycopersicoides	Solyd09g058580	-4.27274	7.98879e-05	5.85443	-0.0265255	0.95304	5.85443		AT1G42700	Uncharacterized protein F8D11.10
OG0001787	S. lycopersicoides	Solyd05g062950	-3.98297	7.96428e-10	38.3928	-0.0741255	0.820118	38.3928		AT1G42700	Uncharacterized protein F8D11.10
OG0001787	S. lycopersicoides	Solyd03g052770	-1.78253	0.000477908	18.5028	-0.190649	0.528969	18.5028		AT1G42700	Uncharacterized protein F8D11.10
OG0001787	S. lycopersicoides	Solyd04g062200	2.82119	0.00226851	13.131	0.230062	0.455694	13.131		AT1G42700	Uncharacterized protein F8D11.10
OG0001787	S. lycopersicoides	Solyd10g060720	1.96528	0.0253235	7.29167	0.259428	0.422306	7.29167		AT1G42700	Uncharacterized protein F8D11.10
OG0001798	S. lycopersicoides	Solyd05g054200	3.7049	4.89121e-34	207.772	3.14447	2.25578e-15	207.772		AT1G68390	Core-2_I-branching beta-1,6-N-acetylglucosaminyltransferase family protein
OG0001798	S. lycopersicoides	Solyd05g054260	3.14995	1.05089e-16	130.648	2.44579	8.035e-07	130.648		AT1G68390	Core-2_I-branching beta-1,6-N-acetylglucosaminyltransferase family protein
OG0001801	S. lycopersicoides	Solyd11g053630	1.7014	3.1667e-11	53.2272	0.297599	0.252107	53.2272		AT3G59360	CMP-sialic acid transporter 3
OG0001801	S. lycopersicoides	Solyd11g053630	1.7014	3.1667e-11	53.2272	0.297599	0.252107	53.2272		AT2G43240	CMP-sialic acid transporter 2
OG0001802	S. lycopersicoides	Solyd09g056590	4.66614	5.40321e-07	6.11255	0.0763073	0.853891	6.11255		AT3G62730	AT3g62730_F26K9_160
OG0001802	S. lycopersicoides	Solyd01g081560	-0.783649	0.272102	6.45353	-0.157005	0.672247	6.45353	DC1 domain-containing protein	AT3G62730	AT3g62730_F26K9_160
OG0001804	S. lycopersicoides	Solyd09g058220	0.780406	0.000115043	93.3784	0.293108	0.172216	93.3784		AT4G13040	Ethylene-responsive transcription factor-like protein At4g13040
OG0001814	S. lycopersicoides	Solyd12g073670	1.76044	6.47358e-10	74.1217	0.132875	0.666626	74.1217		AT3G16940	Calmodulin-binding transcription activator 6
OG0001814	S. lycopersicoides	Solyd12g073650	1.48965	4.83406e-05	31.023	0.0201434	0.961717	31.023		AT3G16940	Calmodulin-binding transcription activator 6
OG0001817	S. lycopersicoides	Solyd02g077630	2.57221	3.16805e-28	70.736	0.247281	0.318402	70.736		AT5G15470	Probable galacturonosyltransferase 14
OG0001817	S. lycopersicoides	Solyd02g077630	2.57221	3.16805e-28	70.736	0.247281	0.318402	70.736		AT3G01040	Probable galacturonosyltransferase 13
OG0001820	S. lycopersicoides	Solyd09g067650	-0.605655	0.13119	17.5709	0.356198	0.206071	17.5709		AT4G02560	Homeobox protein LUMINIDEPENDENS
OG0001831	S. lycopersicoides	Solyd01g050140	3.25396	5.96604e-38	296.298	3.10375	9.11774e-27	296.298
OG0001831	S. lycopersicoides	Solyd10g070470	-0.402093	0.388006	10.4915	0.0570266	0.890869	10.4915	Short chain alcohol dehydrogenase
OG0001840	S. lycopersicoides	Solyd05g071870	2.20353	9.17005e-34	118.714	0.813347	0.000161581	118.714	UBC core domain-containing protein	AT5G59300	Ubiquitin-conjugating enzyme E2 7
OG0001840	S. lycopersicoides	Solyd05g071870	2.20353	9.17005e-34	118.714	0.813347	0.000161581	118.714	UBC core domain-containing protein	AT3G46460	Ubiquitin-conjugating enzyme E2 13
OG0001840	S. lycopersicoides	Solyd05g071870	2.20353	9.17005e-34	118.714	0.813347	0.000161581	118.714	UBC core domain-containing protein	AT3G55380	Ubiquitin-conjugating enzyme E2 14
OG0001844	S. lycopersicoides	Solyd04g056990	-0.983569	5.98009e-05	68.9836	-0.177675	0.435705	68.9836		AT4G22320	Golgin family A protein
OG0001844	S. lycopersicoides	Solyd04g056990	-0.983569	5.98009e-05	68.9836	-0.177675	0.435705	68.9836		AT5G55210	At5g55210
OG0001844	S. lycopersicoides	Solyd11g056350	0.349778	0.434199	19.7455	-0.0116565	0.982345	19.7455		AT4G22320	Golgin family A protein
OG0001844	S. lycopersicoides	Solyd11g056350	0.349778	0.434199	19.7455	-0.0116565	0.982345	19.7455		AT5G55210	At5g55210
OG0001844	S. lycopersicoides	Solyd12g056990	-4.17759	6.46905e-05	9.32786	-0.117519	0.748869	9.32786		AT4G22320	Golgin family A protein
OG0001844	S. lycopersicoides	Solyd12g056990	-4.17759	6.46905e-05	9.32786	-0.117519	0.748869	9.32786		AT5G55210	At5g55210
OG0001856	S. lycopersicoides	Solyd05g073030	-2.99045	0.00211655	11.3918	-0.972299	0.0264585	11.3918		AT4G32640	Protein transport protein SEC24 C
OG0001856	S. lycopersicoides	Solyd05g073030	-2.99045	0.00211655	11.3918	-0.972299	0.0264585	11.3918		AT3G44340	Protein transport protein SEC24 B
OG0001856	S. lycopersicoides	Solyd06g079550	1.30496	1.86638e-17	196.066	0.483593	0.00340757	196.066		AT4G32640	Protein transport protein SEC24 C
OG0001856	S. lycopersicoides	Solyd06g079550	1.30496	1.86638e-17	196.066	0.483593	0.00340757	196.066		AT3G44340	Protein transport protein SEC24 B
OG0001856	S. lycopersicoides	Solyd06g079500	1.02411	0.000302612	72.1582	0.086914	0.784275	72.1582		AT4G32640	Protein transport protein SEC24 C
OG0001856	S. lycopersicoides	Solyd06g079500	1.02411	0.000302612	72.1582	0.086914	0.784275	72.1582		AT3G44340	Protein transport protein SEC24 B
OG0001860	S. lycopersicoides	Solyd03g072120	1.96985	2.77794e-45	274.114	0.753083	2.28656e-07	274.114		AT5G50530	CBS domain-containing protein CBSCBSPB4
OG0001860	S. lycopersicoides	Solyd03g072120	1.96985	2.77794e-45	274.114	0.753083	2.28656e-07	274.114		AT5G50530	CBS domain-containing protein CBSCBSPB5
OG0001860	S. lycopersicoides	Solyd03g072120	1.96985	2.77794e-45	274.114	0.753083	2.28656e-07	274.114		AT5G50640	CBS domain-containing protein CBSCBSPB4
OG0001860	S. lycopersicoides	Solyd03g072120	1.96985	2.77794e-45	274.114	0.753083	2.28656e-07	274.114		AT5G50640	CBS domain-containing protein CBSCBSPB5
OG0001860	S. lycopersicoides	Solyd03g072120	1.96985	2.77794e-45	274.114	0.753083	2.28656e-07	274.114		AT5G63490	CBS domain-containing protein CBSCBSPB1
OG0001860	S. lycopersicoides	Solyd06g072820	-0.742068	0.000309533	133.269	-0.0128428	0.965114	133.269		AT5G50530	CBS domain-containing protein CBSCBSPB4
OG0001860	S. lycopersicoides	Solyd06g072820	-0.742068	0.000309533	133.269	-0.0128428	0.965114	133.269		AT5G50530	CBS domain-containing protein CBSCBSPB5
OG0001860	S. lycopersicoides	Solyd06g072820	-0.742068	0.000309533	133.269	-0.0128428	0.965114	133.269		AT5G50640	CBS domain-containing protein CBSCBSPB4
OG0001860	S. lycopersicoides	Solyd06g072820	-0.742068	0.000309533	133.269	-0.0128428	0.965114	133.269		AT5G50640	CBS domain-containing protein CBSCBSPB5
OG0001860	S. lycopersicoides	Solyd06g072820	-0.742068	0.000309533	133.269	-0.0128428	0.965114	133.269		AT5G63490	CBS domain-containing protein CBSCBSPB1
OG0001864	S. lycopersicoides	Solyd05g056840	-4.47577	2.40471e-05	5.78076	-0.685693	0.090508	5.78076		AT1G13820	Alpha_beta-Hydrolases superfamily protein
OG0001864	S. lycopersicoides	Solyd05g056840	-4.47577	2.40471e-05	5.78076	-0.685693	0.090508	5.78076		AT5G39220	Alpha_beta hydrolase domain-containing protein VTE7
OG0001876	S. lycopersicoides	Solyd05g062650	-0.605729	0.229438	7.8895	-0.0890996	0.823217	7.8895		AT1G41920	General transcription factor 2-related zinc finger protein
OG0001876	S. lycopersicoides	Solyd05g062650	-0.605729	0.229438	7.8895	-0.0890996	0.823217	7.8895		AT3G29450	General transcription factor 2-related zinc finger protein
OG0001876	S. lycopersicoides	Solyd05g062650	-0.605729	0.229438	7.8895	-0.0890996	0.823217	7.8895		AT3G29765	General transcription factor 2-related zinc finger protein
OG0001876	S. lycopersicoides	Solyd05g062650	-0.605729	0.229438	7.8895	-0.0890996	0.823217	7.8895		AT3G29763	General transcription factor 2-related zinc finger protein
OG0001876	S. lycopersicoides	Solyd05g062650	-0.605729	0.229438	7.8895	-0.0890996	0.823217	7.8895		AT4G09660	Uncharacterized protein AT4g09660
OG0001876	S. lycopersicoides	Solyd05g062650	-0.605729	0.229438	7.8895	-0.0890996	0.823217	7.8895		AT1G19260	TTF-type zinc finger protein with HAT dimerization domain-containing protein
OG0001876	S. lycopersicoides	Solyd05g062650	-0.605729	0.229438	7.8895	-0.0890996	0.823217	7.8895		AT3G31402	General transcription factor 2-related zinc finger protein
OG0001876	S. lycopersicoides	Solyd05g062650	-0.605729	0.229438	7.8895	-0.0890996	0.823217	7.8895		AT2G06541	TTF-type zinc finger protein with HAT dimerization domain-containing protein
OG0001881	S. lycopersicoides	Solyd02g073140	-4.1864	6.54551e-05	5.56793	0.0483089	0.907273	5.56793		AT1G11390	Protein kinase superfamily protein
OG0001881	S. lycopersicoides	Solyd03g052090	1.71991	1.05185e-20	95.1897	0.28549	0.182554	95.1897		AT1G11390	Protein kinase superfamily protein
OG0001881	S. lycopersicoides	Solyd03g052110	1.52055	8.5605e-17	111.876	0.290931	0.161766	111.876		AT1G11390	Protein kinase superfamily protein
OG0001892	S. lycopersicoides	Solyd10g072640	-1.09458	0.000750082	61.6883	-0.270107	0.291539	61.6883		AT3G42170	Zinc finger BED domain-containing protein DAYSLEEPER
OG0001897	S. lycopersicoides	Solyd05g051900	-1.60316	0.000738372	28.684	-0.0921648	0.799301	28.684		AT1G59725	DNAJ heat shock family protein
OG0001897	S. lycopersicoides	Solyd05g051900	-1.60316	0.000738372	28.684	-0.0921648	0.799301	28.684		AT3G47940	DNAJ heat shock family protein
OG0001897	S. lycopersicoides	Solyd06g071920	1.51157	5.17404e-11	49.5926	0.233364	0.327452	49.5926		AT1G59725	DNAJ heat shock family protein
OG0001897	S. lycopersicoides	Solyd06g071920	1.51157	5.17404e-11	49.5926	0.233364	0.327452	49.5926		AT3G47940	DNAJ heat shock family protein
OG0001912	S. lycopersicoides	Solyd10g070740	1.19249	6.2364e-19	289.243	0.148956	0.386998	289.243		AT4G31490	Coatomer subunit beta-2
OG0001912	S. lycopersicoides	Solyd10g070740	1.19249	6.2364e-19	289.243	0.148956	0.386998	289.243		AT4G31480	Coatomer subunit beta-1
OG0001922	S. lycopersicoides	Solyd03g053240	-1.36809	0.00165481	14.1611	-0.23047	0.435906	14.1611		AT4G35920	Protein MID1-COMPLEMENTING ACTIVITY 1
OG0001922	S. lycopersicoides	Solyd02g072490	-1.04386	0.0152249	19.7914	0.107456	0.732047	19.7914		AT4G35920	Protein MID1-COMPLEMENTING ACTIVITY 1
OG0001931	S. lycopersicoides	Solyd02g070260	-0.526828	0.155504	29.0273	0.45447	0.107208	29.0273		AT4G39160	Homeodomain-like superfamily protein
OG0001931	S. lycopersicoides	Solyd02g070330	-0.465985	0.0685846	58.3953	0.305866	0.161441	58.3953		AT4G39160	Homeodomain-like superfamily protein
OG0001931	S. lycopersicoides	Solyd02g070350	-0.420318	0.170683	46.6263	0.221338	0.390771	46.6263		AT4G39160	Homeodomain-like superfamily protein
OG0001933	S. lycopersicoides	Solyd08g062480	1.69333	1.0296e-26	191.571	0.591508	0.00044283	191.571	Sugar phosphate transporter domain-containing protein	AT2G14695	UDP-N-acetylglucosamine_UDP-glucose_GDP-mannose transporter
OG0001933	S. lycopersicoides	Solyd08g062480	1.69333	1.0296e-26	191.571	0.591508	0.00044283	191.571	Sugar phosphate transporter domain-containing protein	AT4G32272	UDP-N-acetylglucosamine transporter UGNT1
OG0001942	S. lycopersicoides	Solyd11g067470	0.784549	0.0904524	11.9169	-0.408194	0.304325	11.9169		AT3G24560	tRNA(Ile)-lysidine synthetase
OG0001947	S. lycopersicoides	Solyd02g059500	0.505411	0.00305317	831.841	-0.0306902	0.902785	831.841		AT3G01280	Mitochondrial outer membrane protein porin 1
OG0001951	S. lycopersicoides	Solyd05g054010	1.41029	7.57102e-12	69.9789	0.25809	0.251119	69.9789		AT5G51290	Ceramide kinase
OG0001956	S. lycopersicoides	Solyd06g066600	-0.296233	0.318211	57.9176	0.336992	0.164135	57.9176		AT1G34260	Putative 1-phosphatidylinositol-3-phosphate 5-kinase FAB1D
OG0001956	S. lycopersicoides	Solyd06g066590	-0.476756	0.252915	20.1901	-0.0722787	0.838977	20.1901		AT1G34260	Putative 1-phosphatidylinositol-3-phosphate 5-kinase FAB1D
OG0001957	S. lycopersicoides	Solyd01g061320	0.149295	0.56622	45.1062	0.241222	0.39444	45.1062		AT1G67680	Signal recognition particle subunit SRP72
OG0001957	S. lycopersicoides	Solyd01g061320	0.149295	0.56622	45.1062	0.241222	0.39444	45.1062		AT1G67650	Signal recognition particle subunit SRP72
OG0001958	S. lycopersicoides	Solyd10g053110	-1.15472	0.0286554	9.71191	-0.151849	0.653033	9.71191		AT1G03780	Protein TPX2
OG0001964	S. lycopersicoides	Solyd01g052540	-0.995922	3.2939e-19	314.343	0.511861	1.57297e-07	314.343		AT2G35940	BEL1-like homeodomain protein 1
OG0001967	S. lycopersicoides	Solyd08g064750	1.53624	3.1162e-22	182.145	1.16696	2.38166e-11	182.145		AT5G10650	RING-type E3 ubiquitin transferase
OG0001967	S. lycopersicoides	Solyd08g064750	1.53624	3.1162e-22	182.145	1.16696	2.38166e-11	182.145		AT5G24870	RING-type E3 ubiquitin transferase
OG0001976	S. lycopersicoides	Solyd08g063170	0.140669	0.849436	24.6836	1.71505	0.000201191	24.6836
OG0001984	S. lycopersicoides	Solyd06g066840	1.1409	0.00292062	16.8027	0.197138	0.556646	16.8027		AT3G29010	Biotin_lipoate A_B protein ligase family
OG0001986	S. lycopersicoides	Solyd01g075790	1.45731	0.0170721	6.29953	-0.363799	0.326979	6.29953		AT1G62880	Protein cornichon homolog 3
OG0001986	S. lycopersicoides	Solyd01g075790	1.45731	0.0170721	6.29953	-0.363799	0.326979	6.29953		AT1G12390	Protein cornichon homolog 4
OG0001986	S. lycopersicoides	Solyd01g075790	1.45731	0.0170721	6.29953	-0.363799	0.326979	6.29953		AT1G12340	Probable protein cornichon homolog 2
OG0001986	S. lycopersicoides	Solyd08g053030	0.550214	0.0706929	19.3553	-0.00123459	1	19.3553		AT1G62880	Protein cornichon homolog 3
OG0001986	S. lycopersicoides	Solyd08g053030	0.550214	0.0706929	19.3553	-0.00123459	1	19.3553		AT1G12390	Protein cornichon homolog 4
OG0001986	S. lycopersicoides	Solyd08g053030	0.550214	0.0706929	19.3553	-0.00123459	1	19.3553		AT1G12340	Probable protein cornichon homolog 2
OG0001987	S. lycopersicoides	Solyd08g053980	0.248387	0.0706393	803.818	-0.265546	0.0649737	803.818		AT3G52590	Ubiquitin-ribosomal protein eL40z fusion protein
OG0001987	S. lycopersicoides	Solyd08g053980	0.248387	0.0706393	803.818	-0.265546	0.0649737	803.818		AT3G52590	Ubiquitin-ribosomal protein eL40y fusion protein
OG0001987	S. lycopersicoides	Solyd08g053980	0.248387	0.0706393	803.818	-0.265546	0.0649737	803.818		AT2G36170	Ubiquitin-ribosomal protein eL40z fusion protein
OG0001987	S. lycopersicoides	Solyd08g053980	0.248387	0.0706393	803.818	-0.265546	0.0649737	803.818		AT2G36170	Ubiquitin-ribosomal protein eL40y fusion protein
OG0001987	S. lycopersicoides	Solyd03g068840	-0.00781838	0.978348	601.332	-0.39904	0.00569219	601.332		AT3G52590	Ubiquitin-ribosomal protein eL40z fusion protein
OG0001987	S. lycopersicoides	Solyd03g068840	-0.00781838	0.978348	601.332	-0.39904	0.00569219	601.332		AT3G52590	Ubiquitin-ribosomal protein eL40y fusion protein
OG0001987	S. lycopersicoides	Solyd03g068840	-0.00781838	0.978348	601.332	-0.39904	0.00569219	601.332		AT2G36170	Ubiquitin-ribosomal protein eL40z fusion protein
OG0001987	S. lycopersicoides	Solyd03g068840	-0.00781838	0.978348	601.332	-0.39904	0.00569219	601.332		AT2G36170	Ubiquitin-ribosomal protein eL40y fusion protein
OG0002013	S. lycopersicoides	Solyd06g053230	-3.33367	0.000561688	72.9149	-4.68	3.23664e-17	72.9149		AT2G29390	Methylsterol monooxygenase 2-1
OG0002013	S. lycopersicoides	Solyd06g053230	-3.33367	0.000561688	72.9149	-4.68	3.23664e-17	72.9149		AT1G07420	Methylsterol monooxygenase 2-2
OG0002024	S. lycopersicoides	Solyd08g064060	0.512165	0.25067	10.6865	-0.47386	0.176922	10.6865		AT4G32730	Transcription factor MYB3R-1
OG0002037	S. lycopersicoides	Solyd04g057950	1.43881	2.2327e-16	1473.52	0.434575	0.0148129	1473.52		AT5G21080	Uncharacterized protein
OG0002037	S. lycopersicoides	Solyd04g057950	1.43881	2.2327e-16	1473.52	0.434575	0.0148129	1473.52		AT2G41830	ARM repeat superfamily protein
OG0002048	S. lycopersicoides	Solyd08g050320	0.397297	0.367686	15.5774	0.117785	0.714715	15.5774		AT1G31930	Extra-large guanine nucleotide-binding protein 3
OG0002048	S. lycopersicoides	Solyd08g050380	-1.70217	5.1049e-07	32.6168	-0.0539454	0.863386	32.6168		AT1G31930	Extra-large guanine nucleotide-binding protein 3
OG0002048	S. lycopersicoides	Solyd08g067700	2.06625	7.26033e-43	359.7	1.25893	2.35885e-15	359.7		AT1G31930	Extra-large guanine nucleotide-binding protein 3
OG0002048	S. lycopersicoides	Solyd08g067670	2.10962	3.11633e-44	299.886	1.16317	2.586e-13	299.886		AT1G31930	Extra-large guanine nucleotide-binding protein 3
OG0002053	S. lycopersicoides	Solyd12g074720	-1.16063	0.00212395	23.676	-0.0554596	0.868642	23.676		AT2G44150	Histone-lysine N-methyltransferase ASHH3
OG0002053	S. lycopersicoides	Solyd01g051520	0.384005	0.299703	12.0898	-0.193805	0.573552	12.0898		AT2G44150	Histone-lysine N-methyltransferase ASHH3
OG0002056	S. lycopersicoides	Solyd01g051420	0.910664	7.345e-05	408.547	0.0550991	0.849733	408.547		AT3G58060	Putative metal tolerance protein C3
OG0002056	S. lycopersicoides	Solyd01g051450	1.13302	1.79358e-08	91.5684	0.055066	0.853891	91.5684		AT3G58060	Putative metal tolerance protein C3
OG0002094	S. lycopersicoides	Solyd01g054610	-0.620854	0.00190035	676.141	0.811102	2.79541e-05	676.141		AT2G27050	ETHYLENE INSENSITIVE 3-like 1 protein
OG0002094	S. lycopersicoides	Solyd01g054610	-0.620854	0.00190035	676.141	0.811102	2.79541e-05	676.141		AT3G20770	Protein ETHYLENE INSENSITIVE 3
OG0002094	S. lycopersicoides	Solyd06g074550	-0.822585	7.10057e-08	605.577	0.224836	0.165042	605.577		AT2G27050	ETHYLENE INSENSITIVE 3-like 1 protein
OG0002094	S. lycopersicoides	Solyd06g074550	-0.822585	7.10057e-08	605.577	0.224836	0.165042	605.577		AT3G20770	Protein ETHYLENE INSENSITIVE 3
OG0002110	S. lycopersicoides	Solyd02g066320	0.835789	0.0220801	16.078	-0.0519824	0.889105	16.078		AT5G44280	Putative E3 ubiquitin-protein ligase RING1a
OG0002111	S. lycopersicoides	Solyd07g071710	0.868204	8.07432e-35	1764.78	-0.0713501	0.471495	1764.78		AT4G27500	Proton pump-interactor 1
OG0002112	S. lycopersicoides	Solyd01g066570	-0.259813	0.433509	149.005	0.172607	0.552456	149.005		ATMG00860	Uncharacterized mitochondrial protein AtMg00860
OG0002120	S. lycopersicoides	Solyd04g070900	-1.45984	0.00116257	27.7345	-0.25319	0.403925	27.7345	AAA+ ATPase domain-containing protein	AT1G67120	Midasin
OG0002120	S. lycopersicoides	Solyd04g070890	-1.00075	0.00107221	91.8796	-0.292111	0.258327	91.8796		AT1G67120	Midasin
OG0002126	S. lycopersicoides	Solyd11g060500	0.763844	0.247414	8.7292	3.89226	4.27861e-05	8.7292	Gypsy retrotransposon integrase-like protein 1
OG0002136	S. lycopersicoides	Solyd02g064980	-3.15414	0.00226562	16.3756	-3.25524	4.04143e-05	16.3756
OG0002147	S. lycopersicoides	Solyd01g056440	-1.87116	7.81342e-09	80.7225	-0.777647	0.00144604	80.7225		AT3G61700
OG0002147	S. lycopersicoides	Solyd01g056440	-1.87116	7.81342e-09	80.7225	-0.777647	0.00144604	80.7225		AT2G46420	At2g46420_F11C10.11
OG0002149	S. lycopersicoides	Solyd10g070080	-2.14758	6.05682e-26	108.237	-0.608997	0.000350395	108.237		AT3G52750	Cell division protein FtsZ homolog 2-2, chloroplastic
OG0002149	S. lycopersicoides	Solyd10g070080	-2.14758	6.05682e-26	108.237	-0.608997	0.000350395	108.237		AT2G36250	Cell division protein FtsZ homolog 2-1, chloroplastic
OG0002156	S. lycopersicoides	Solyd02g062270	-0.744459	0.0189885	52.0975	0.248628	0.354141	52.0975		AT2G19260	RING_FYVE_PHD zinc finger superfamily protein
OG0002158	S. lycopersicoides	Solyd03g082210	-0.731297	0.00537025	49.2249	-0.151612	0.513366	49.2249		AT1G15240	Phox (PX) domain-containing protein
OG0002168	S. lycopersicoides	Solyd10g071000	-0.380891	0.225191	45.0212	-0.562935	0.0484411	45.0212		AT3G11700	Fasciclin-like arabinogalactan protein 18
OG0002168	S. lycopersicoides	Solyd10g071000	-0.380891	0.225191	45.0212	-0.562935	0.0484411	45.0212		AT5G06390	Fasciclin-like arabinogalactan protein 17
OG0002168	S. lycopersicoides	Solyd10g071000	-0.380891	0.225191	45.0212	-0.562935	0.0484411	45.0212		AT2G35860	Fasciclin-like arabinogalactan protein 16
OG0002168	S. lycopersicoides	Solyd10g071000	-0.380891	0.225191	45.0212	-0.562935	0.0484411	45.0212		AT3G52370
OG0002168	S. lycopersicoides	Solyd01g052220	0.48269	0.0848468	268.011	-0.204266	0.446359	268.011		AT3G11700	Fasciclin-like arabinogalactan protein 18
OG0002168	S. lycopersicoides	Solyd01g052220	0.48269	0.0848468	268.011	-0.204266	0.446359	268.011		AT5G06390	Fasciclin-like arabinogalactan protein 17
OG0002168	S. lycopersicoides	Solyd01g052220	0.48269	0.0848468	268.011	-0.204266	0.446359	268.011		AT2G35860	Fasciclin-like arabinogalactan protein 16
OG0002168	S. lycopersicoides	Solyd01g052220	0.48269	0.0848468	268.011	-0.204266	0.446359	268.011		AT3G52370
OG0002169	S. lycopersicoides	Solyd03g055070	0.301573	0.029423	1196.31	0.0249765	0.906598	1196.31		AT3G49910	Large ribosomal subunit protein uL24z
OG0002169	S. lycopersicoides	Solyd03g055070	0.301573	0.029423	1196.31	0.0249765	0.906598	1196.31		AT5G67510	Large ribosomal subunit protein uL24y
OG0002176	S. lycopersicoides	Solyd02g060110	0.365376	0.14671	176.807	-0.237152	0.332933	176.807		AT5G40890	Chloride channel protein CLC-a
OG0002176	S. lycopersicoides	Solyd02g060110	0.365376	0.14671	176.807	-0.237152	0.332933	176.807		AT3G27170	Chloride channel protein CLC-b
OG0002176	S. lycopersicoides	Solyd02g083510	1.02068	0.0916981	9.67369	-0.167749	0.624182	9.67369	Chloride channel protein	AT5G40890	Chloride channel protein CLC-a
OG0002176	S. lycopersicoides	Solyd02g083510	1.02068	0.0916981	9.67369	-0.167749	0.624182	9.67369	Chloride channel protein	AT3G27170	Chloride channel protein CLC-b
OG0002177	S. lycopersicoides	Solyd10g053650	-1.96348	0.000439308	15.7421	0.101287	0.771947	15.7421		AT2G33990	Protein IQ-DOMAIN 9
OG0002179	S. lycopersicoides	Solyd02g078770	2.20925	4.63296e-19	59.089	0.438504	0.0904277	59.089		AT1G18310	glucan endo-1,3-beta-D-glucosidase
OG0002179	S. lycopersicoides	Solyd02g078770	2.20925	4.63296e-19	59.089	0.438504	0.0904277	59.089		AT5G15870	glucan endo-1,3-beta-D-glucosidase
OG0002182	S. lycopersicoides	Solyd09g050800	1.45831	2.10041e-21	149.837	0.743332	8.00868e-06	149.837		AT3G09560	Phosphatidate phosphatase PAH1
OG0002185	S. lycopersicoides	Solyd07g073340	1.20751	9.9985e-08	71.557	0.417556	0.0665424	71.557		AT5G55060	Rab3 GTPase-activating protein catalytic subunit
OG0002192	S. lycopersicoides	Solyd07g051220	-2.13398	2.07365e-06	19.7815	-0.374684	0.198597	19.7815		AT2G23820	5'-deoxynucleotidase
OG0002192	S. lycopersicoides	Solyd07g051220	-2.13398	2.07365e-06	19.7815	-0.374684	0.198597	19.7815		AT1G26160	5'-deoxynucleotidase
OG0002192	S. lycopersicoides	Solyd05g055430	0.0471775	0.909118	23.2411	-0.169682	0.581186	23.2411		AT2G23820	5'-deoxynucleotidase
OG0002192	S. lycopersicoides	Solyd05g055430	0.0471775	0.909118	23.2411	-0.169682	0.581186	23.2411		AT1G26160	5'-deoxynucleotidase
OG0002195	S. lycopersicoides	Solyd02g062030	1.50088	1.15232e-23	425.036	0.274016	0.0957837	425.036		AT4G20380	Protein LSD1
OG0002238	S. lycopersicoides	Solyd06g068900	0.457921	0.0143555	100.239	-0.255867	0.21407	100.239		AT2G19730	Large ribosomal subunit protein eL28z
OG0002238	S. lycopersicoides	Solyd06g068900	0.457921	0.0143555	100.239	-0.255867	0.21407	100.239		AT4G29410	Large ribosomal subunit protein eL28y
OG0002246	S. lycopersicoides	Solyd08g051640	2.47396	2.44369e-30	212.553	0.187142	0.411116	212.553		AT4G31430	Protein KAKU4
OG0002270	S. lycopersicoides	Solyd03g079760	-1.5666	5.1768e-26	287.077	-0.670374	4.04998e-07	287.077		AT5G62000	Auxin response factor 2
OG0002274	S. lycopersicoides	Solyd06g070390	-4.48787	6.63671e-18	57.9199	-0.987305	0.000136565	57.9199		AT5G51030	Short-chain dehydrogenase_reductase
OG0002274	S. lycopersicoides	Solyd06g070390	-4.48787	6.63671e-18	57.9199	-0.987305	0.000136565	57.9199		AT5G61830	Short-chain dehydrogenase_reductase
OG0002275	S. lycopersicoides	Solyd11g067170	-1.48767	4.97867e-05	64.2929	-0.374923	0.159331	64.2929		AT2G37860	Protein RETICULATA, chloroplastic
OG0002275	S. lycopersicoides	Solyd11g067170	-1.48767	4.97867e-05	64.2929	-0.374923	0.159331	64.2929		AT5G22790	Protein RETICULATA-RELATED 1, chloroplastic
OG0002278	S. lycopersicoides	Solyd04g067920	-1.8506	8.5023e-05	28.0091	-0.187006	0.550456	28.0091		AT1G77250
OG0002283	S. lycopersicoides	Solyd08g074130	-0.304365	0.535597	11.179	-0.693665	0.0293734	11.179	Mitochondrial inner membrane protein OXA1-like	AT5G62050	Mitochondrial inner membrane protein OXA1
OG0002283	S. lycopersicoides	Solyd08g053710	-0.551515	0.0939587	34.8508	0.0654529	0.838682	34.8508		AT5G62050	Mitochondrial inner membrane protein OXA1
OG0002290	S. lycopersicoides	Solyd07g070980	-1.83495	0.00155823	22.64	-1.06959	0.00647259	22.64		AT1G53380	At1g53380
OG0002290	S. lycopersicoides	Solyd07g070980	-1.83495	0.00155823	22.64	-1.06959	0.00647259	22.64		AT3G14870	AT3G14870 protein
OG0002291	S. lycopersicoides	Solyd09g068400	-2.14417	4.66138e-05	16.8051	-0.240942	0.433454	16.8051		AT3G16850	Pectin lyase-like superfamily protein
OG0002291	S. lycopersicoides	Solyd09g068400	-2.14417	4.66138e-05	16.8051	-0.240942	0.433454	16.8051		AT3G06770	Pectin lyase-like superfamily protein
OG0002291	S. lycopersicoides	Solyd06g050030	-2.28504	0.00107013	13.2785	-0.70588	0.0507292	13.2785		AT3G16850	Pectin lyase-like superfamily protein
OG0002291	S. lycopersicoides	Solyd06g050030	-2.28504	0.00107013	13.2785	-0.70588	0.0507292	13.2785		AT3G06770	Pectin lyase-like superfamily protein
OG0002296	S. lycopersicoides	Solyd05g071680	0.687091	2.48993e-09	456.001	0.109748	0.472235	456.001		AT3G16857	Two-component response regulator ARR1
OG0002324	S. lycopersicoides	Solyd03g065150	2.49743	2.08715e-60	167.318	0.432943	0.0110185	167.318
OG0002344	S. lycopersicoides	Solyd12g073900	-1.09062	0.000152065	61.7066	-0.254804	0.266935	61.7066		AT4G15880	Ubiquitin-like-specific protease ESD4
OG0002344	S. lycopersicoides	Solyd12g073900	-1.09062	0.000152065	61.7066	-0.254804	0.266935	61.7066		AT4G00690	Putative ubiquitin-like-specific protease 1B
OG0002366	S. lycopersicoides	Solyd05g055860	3.41941	5.83222e-42	162.751	1.46305	2.44739e-09	162.751		AT1G13530	Insecticidal crystal toxin domain-containing protein
OG0002366	S. lycopersicoides	Solyd05g055860	3.41941	5.83222e-42	162.751	1.46305	2.44739e-09	162.751		AT1G13500	Insecticidal crystal toxin domain-containing protein
OG0002366	S. lycopersicoides	Solyd05g055860	3.41941	5.83222e-42	162.751	1.46305	2.44739e-09	162.751		AT1G13490	F13B4.1 protein
OG0002366	S. lycopersicoides	Solyd05g055860	3.41941	5.83222e-42	162.751	1.46305	2.44739e-09	162.751		AT1G13520	At1g13520
OG0002366	S. lycopersicoides	Solyd05g055860	3.41941	5.83222e-42	162.751	1.46305	2.44739e-09	162.751		AT1G13470	Insecticidal crystal toxin domain-containing protein
OG0002366	S. lycopersicoides	Solyd05g055860	3.41941	5.83222e-42	162.751	1.46305	2.44739e-09	162.751		AT1G13480	At1g13480
OG0002366	S. lycopersicoides	Solyd05g055860	3.41941	5.83222e-42	162.751	1.46305	2.44739e-09	162.751		AT1G13540	At1g13540
OG0002366	S. lycopersicoides	Solyd05g055860	3.41941	5.83222e-42	162.751	1.46305	2.44739e-09	162.751		AT1G13510	Uncharacterized protein At1g13510
OG0002392	S. lycopersicoides	Solyd12g065170	1.37903	9.55379e-31	626.495	-0.0586727	0.743959	626.495		AT1G79930	Heat shock 70 kDa protein 14
OG0002392	S. lycopersicoides	Solyd12g065170	1.37903	9.55379e-31	626.495	-0.0586727	0.743959	626.495		AT1G79920	Heat shock 70 kDa protein 15
OG0002392	S. lycopersicoides	Solyd03g061780	0.0308408	0.923639	39.7364	-0.0551002	0.895759	39.7364		AT1G79930	Heat shock 70 kDa protein 14
OG0002392	S. lycopersicoides	Solyd03g061780	0.0308408	0.923639	39.7364	-0.0551002	0.895759	39.7364		AT1G79920	Heat shock 70 kDa protein 15
OG0002401	S. lycopersicoides	Solyd03g084160	1.97939	3.01142e-61	641.301	0.729753	6.35067e-09	641.301		AT1G10385	Exocyst complex component EXO84A
OG0002401	S. lycopersicoides	Solyd03g084160	1.97939	3.01142e-61	641.301	0.729753	6.35067e-09	641.301		AT5G49830	Exocyst complex component EXO84B
OG0002406	S. lycopersicoides	Solyd06g073360	0.119356	0.411904	2309.86	-0.552268	3.1094e-05	2309.86		AT4G34670	Small ribosomal subunit protein eS1y
OG0002406	S. lycopersicoides	Solyd06g073360	0.119356	0.411904	2309.86	-0.552268	3.1094e-05	2309.86		AT3G04840	Small ribosomal subunit protein eS1z
OG0002412	S. lycopersicoides	Solyd09g063270	-1.09164	0.0152847	16.0042	0.0850212	0.811604	16.0042		AT3G07060	NHL domain-containing protein
OG0002412	S. lycopersicoides	Solyd06g053640	0.319313	0.477352	14.5302	1.36562	0.000295499	14.5302		AT3G07060	NHL domain-containing protein
OG0002419	S. lycopersicoides	Solyd09g052520	0.22616	0.620372	14.6572	2.35342	1.30214e-06	14.6572		AT5G03795	Probable glycosyltransferase At5g03795
OG0002430	S. lycopersicoides	Solyd06g073600	0.12334	0.818984	7.15212	-0.370878	0.322736	7.15212
OG0002430	S. lycopersicoides	Solyd08g068120	1.04814	3.59686e-07	94.1957	0.221692	0.34191	94.1957
OG0002436	S. lycopersicoides	Solyd11g052930	-1.01825	0.00301023	38.0041	-0.18846	0.448317	38.0041		AT3G28956	DNA-directed RNA polymerase III subunit RPC9
OG0002436	S. lycopersicoides	Solyd11g052930	-1.01825	0.00301023	38.0041	-0.18846	0.448317	38.0041		AT5G62950	DNA-directed RNA polymerase III subunit RPC9
OG0002452	S. lycopersicoides	Solyd02g055620	-0.619156	0.00480259	92.8113	-0.0895842	0.706329	92.8113		AT1G50170	Sirohydrochlorin ferrochelatase, chloroplastic
OG0002454	S. lycopersicoides	Solyd06g052330	1.00202	1.94543e-12	1887.15	-0.0375081	0.86184	1887.15		AT1G66580	Large ribosomal subunit protein uL16x
OG0002454	S. lycopersicoides	Solyd06g052330	1.00202	1.94543e-12	1887.15	-0.0375081	0.86184	1887.15		AT1G26910	Large ribosomal subunit protein uL16y
OG0002454	S. lycopersicoides	Solyd06g052330	1.00202	1.94543e-12	1887.15	-0.0375081	0.86184	1887.15		AT1G14320	Large ribosomal subunit protein uL16z
OG0002454	S. lycopersicoides	Solyd06g078040	0.976645	4.25846e-14	2755.66	0.218262	0.139725	2755.66		AT1G66580	Large ribosomal subunit protein uL16x
OG0002454	S. lycopersicoides	Solyd06g078040	0.976645	4.25846e-14	2755.66	0.218262	0.139725	2755.66		AT1G26910	Large ribosomal subunit protein uL16y
OG0002454	S. lycopersicoides	Solyd06g078040	0.976645	4.25846e-14	2755.66	0.218262	0.139725	2755.66		AT1G14320	Large ribosomal subunit protein uL16z
OG0002457	S. lycopersicoides	Solyd10g066060	1.39118	2.8973e-07	36.034	-0.00552336	0.99302	36.034		AT2G37550	ADP-ribosylation factor GTPase-activating protein AGD7
OG0002457	S. lycopersicoides	Solyd10g066060	1.39118	2.8973e-07	36.034	-0.00552336	0.99302	36.034		AT3G53710	Probable ADP-ribosylation factor GTPase-activating protein AGD6
OG0002463	S. lycopersicoides	Solyd12g062060	5.56542	3.34415e-54	143.8	1.44002	0.00016975	143.8		AT1G74590	Glutathione S-transferase U10
OG0002490	S. lycopersicoides	Solyd08g071640	-1.23226	0.00554933	16.036	-0.228266	0.433441	16.036		AT4G22830	YCF49-like protein
OG0002506	S. lycopersicoides	Solyd03g078820	5.36686	1.18467e-13	21.9738	-0.183292	0.62881	21.9738		AT3G02645	Putative UPF0481 protein At3g02645
OG0002515	S. lycopersicoides	Solyd04g050620	1.46141	2.22587e-14	180.276	-0.190542	0.368974	180.276		AT5G16720	Myosin-binding protein 3
OG0002515	S. lycopersicoides	Solyd04g050620	1.46141	2.22587e-14	180.276	-0.190542	0.368974	180.276		AT1G70750	Myosin-binding protein 2
OG0002527	S. lycopersicoides	Solyd03g081160	-0.362474	0.472706	10.3823	0.274825	0.410681	10.3823	MADS-box domain-containing protein
OG0002528	S. lycopersicoides	Solyd03g078220	0	1	17.6771	-0.862636	0.0125418	17.6771
OG0002528	S. lycopersicoides	Solyd03g058990	0.72103	0.0680899	12.4779	0.553501	0.200813	12.4779
OG0002545	S. lycopersicoides	Solyd03g068540	1.90188	1.53803e-28	161.472	0.601065	0.000855528	161.472		AT1G64584	Uncharacterized protein
OG0002545	S. lycopersicoides	Solyd03g068540	1.90188	1.53803e-28	161.472	0.601065	0.000855528	161.472		AT4G24026	Transmembrane protein
OG0002545	S. lycopersicoides	Solyd03g068540	1.90188	1.53803e-28	161.472	0.601065	0.000855528	161.472		AT4G10810	Uncharacterized protein At4g10810
OG0002558	S. lycopersicoides	Solyd04g068590	-1.05857	6.33717e-05	65.5072	-0.14613	0.550307	65.5072		AT3G18660	UDP-glucuronate:xylan alpha-glucuronosyltransferase 1
OG0002558	S. lycopersicoides	Solyd04g068590	-1.05857	6.33717e-05	65.5072	-0.14613	0.550307	65.5072		AT1G77130	Putative UDP-glucuronate:xylan alpha-glucuronosyltransferase 3
OG0002560	S. lycopersicoides	Solyd07g064270	-3.125	1.36157e-10	162.635	-1.36854	3.86335e-05	162.635		AT2G42990	GDSL esterase_lipase At2g42990
OG0002560	S. lycopersicoides	Solyd07g064270	-3.125	1.36157e-10	162.635	-1.36854	3.86335e-05	162.635		AT2G04570	GDSL esterase_lipase At2g04570
OG0002560	S. lycopersicoides	Solyd07g064270	-3.125	1.36157e-10	162.635	-1.36854	3.86335e-05	162.635		AT4G26790	GDSL esterase_lipase At4g26790
OG0002561	S. lycopersicoides	Solyd10g053660	-1.58915	8.22785e-14	108.533	-0.376547	0.0341651	108.533		AT1G29030	Apoptosis inhibitory protein 5 (API5)
OG0002561	S. lycopersicoides	Solyd10g053660	-1.58915	8.22785e-14	108.533	-0.376547	0.0341651	108.533		AT2G34040	Apoptosis inhibitory protein 5 (API5)
OG0002581	S. lycopersicoides	Solyd01g092190	0.730283	0.000256172	90.0676	-0.12359	0.616662	90.0676		AT1G19970	ER lumen protein retaining receptor family protein
OG0002581	S. lycopersicoides	Solyd01g092190	0.730283	0.000256172	90.0676	-0.12359	0.616662	90.0676		AT1G75760	At1g75760
OG0002581	S. lycopersicoides	Solyd01g092190	0.730283	0.000256172	90.0676	-0.12359	0.616662	90.0676		AT2G21190	ER lumen protein retaining receptor family protein
OG0002581	S. lycopersicoides	Solyd01g092190	0.730283	0.000256172	90.0676	-0.12359	0.616662	90.0676		AT4G38790	ER lumen protein retaining receptor family protein
OG0002581	S. lycopersicoides	Solyd10g063290	-0.343913	0.567391	6.00187	-0.339283	0.372454	6.00187		AT1G19970	ER lumen protein retaining receptor family protein
OG0002581	S. lycopersicoides	Solyd10g063290	-0.343913	0.567391	6.00187	-0.339283	0.372454	6.00187		AT1G75760	At1g75760
OG0002581	S. lycopersicoides	Solyd10g063290	-0.343913	0.567391	6.00187	-0.339283	0.372454	6.00187		AT2G21190	ER lumen protein retaining receptor family protein
OG0002581	S. lycopersicoides	Solyd10g063290	-0.343913	0.567391	6.00187	-0.339283	0.372454	6.00187		AT4G38790	ER lumen protein retaining receptor family protein
OG0002583	S. lycopersicoides	Solyd06g068330	-1.45814	4.03592e-06	35.7365	-0.359185	0.127101	35.7365		AT1G17280	Ubiquitin-conjugating enzyme E2 34
OG0002583	S. lycopersicoides	Solyd06g068330	-1.45814	4.03592e-06	35.7365	-0.359185	0.127101	35.7365		AT5G50430	Probable ubiquitin-conjugating enzyme E2 33
OG0002609	S. lycopersicoides	Solyd03g068400	-1.5165	8.67503e-07	61.7822	0.0211385	0.953243	61.7822		AT3G49290	Protein ABIL2
OG0002609	S. lycopersicoides	Solyd03g068400	-1.5165	8.67503e-07	61.7822	0.0211385	0.953243	61.7822		AT5G24310	Protein ABIL3
OG0002610	S. lycopersicoides	Solyd08g062330	1.60897	3.45744e-11	63.1353	0.270156	0.259254	63.1353		AT4G28860	Casein kinase 1-like protein 4
OG0002610	S. lycopersicoides	Solyd08g062330	1.60897	3.45744e-11	63.1353	0.270156	0.259254	63.1353		AT4G28880	Casein kinase 1-like protein 3
OG0002615	S. lycopersicoides	Solyd08g064860	-1.28302	4.28303e-07	117.305	0.10062	0.712937	117.305		AT1G23860	Serine_arginine-rich splicing factor RSZ21
OG0002615	S. lycopersicoides	Solyd08g064860	-1.28302	4.28303e-07	117.305	0.10062	0.712937	117.305		AT2G24590
OG0002626	S. lycopersicoides	Solyd06g060880	-0.456735	0.12166	48.8559	0.422923	0.05866	48.8559		AT5G24060	Pentatricopeptide repeat (PPR) superfamily protein
OG0002626	S. lycopersicoides	Solyd06g060880	-0.456735	0.12166	48.8559	0.422923	0.05866	48.8559		AT3G49140	Uncharacterized protein At3g49140
OG0002626	S. lycopersicoides	Solyd03g066980	-1.03212	2.96691e-06	84.1515	-0.280797	0.142975	84.1515		AT5G24060	Pentatricopeptide repeat (PPR) superfamily protein
OG0002626	S. lycopersicoides	Solyd03g066980	-1.03212	2.96691e-06	84.1515	-0.280797	0.142975	84.1515		AT3G49140	Uncharacterized protein At3g49140
OG0002653	S. lycopersicoides	g.plus_peak_33869	-1.62916	8.17776e-05	24.602	-0.00923098	0.984891	24.602	4Fe-4S ferredoxin-type domain-containing protein	AT1G79770	CASP-like protein (DUF1677)
OG0002653	S. lycopersicoides	g.plus_peak_33869	-1.62916	8.17776e-05	24.602	-0.00923098	0.984891	24.602	4Fe-4S ferredoxin-type domain-containing protein	AT5G25840	DUF1677 family protein (DUF1677)
OG0002655	S. lycopersicoides	Solyd06g070490	-1.36739	5.58455e-16	190.259	-0.571275	4.30963e-05	190.259		AT5G13980	Probable alpha-mannosidase At5g13980
OG0002655	S. lycopersicoides	Solyd06g070490	-1.36739	5.58455e-16	190.259	-0.571275	4.30963e-05	190.259		AT3G26720	Alpha-mannosidase At3g26720
OG0002660	S. lycopersicoides	Solyd04g055510	2.1199	8.91529e-23	166.889	0.81709	0.000496773	166.889		AT3G55410	oxoglutarate dehydrogenase (succinyl-transferring)
OG0002660	S. lycopersicoides	Solyd04g055510	2.1199	8.91529e-23	166.889	0.81709	0.000496773	166.889		AT5G65750	oxoglutarate dehydrogenase (succinyl-transferring)
OG0002660	S. lycopersicoides	Solyd05g072050	0.988522	4.95609e-14	634.308	0.356433	0.0112743	634.308		AT3G55410	oxoglutarate dehydrogenase (succinyl-transferring)
OG0002660	S. lycopersicoides	Solyd05g072050	0.988522	4.95609e-14	634.308	0.356433	0.0112743	634.308		AT5G65750	oxoglutarate dehydrogenase (succinyl-transferring)
OG0002663	S. lycopersicoides	Solyd08g074680	0.899583	4.78225e-08	190.048	0.230487	0.231855	190.048		AT2G37975	At2g37975
OG0002663	S. lycopersicoides	Solyd08g074680	0.899583	4.78225e-08	190.048	0.230487	0.231855	190.048		AT3G54085	At3g54082
OG0002672	S. lycopersicoides	Solyd11g056740	0.0967524	0.697994	89.1307	-0.344414	0.132993	89.1307		AT3G02870	Inositol-phosphate phosphatase
OG0002672	S. lycopersicoides	Solyd11g056820	0.123146	0.592768	98.0842	-0.30559	0.161766	98.0842		AT3G02870	Inositol-phosphate phosphatase
OG0002673	S. lycopersicoides	Solyd03g051950	1.79818	1.31012e-26	213.374	0.640943	0.000228546	213.374		AT1G61140	SNF2 domain-containing protein _ helicase domain-containing protein _ zinc finger protein-like protein
OG0002678	S. lycopersicoides	Solyd06g075350	1.00392	1.13883e-09	315.369	0.130607	0.526263	315.369		AT5G22780	AP-2 complex subunit alpha-2
OG0002678	S. lycopersicoides	Solyd06g075350	1.00392	1.13883e-09	315.369	0.130607	0.526263	315.369		AT5G22770	AP-2 complex subunit alpha-1
OG0002678	S. lycopersicoides	Solyd11g067190	1.28206	7.17375e-14	218.989	0.490914	0.00529863	218.989		AT5G22780	AP-2 complex subunit alpha-2
OG0002678	S. lycopersicoides	Solyd11g067190	1.28206	7.17375e-14	218.989	0.490914	0.00529863	218.989		AT5G22770	AP-2 complex subunit alpha-1
OG0002680	S. lycopersicoides	g.peak.cl121	-1.92559	1.13646e-06	34.1225	-0.349791	0.193249	34.1225		ATCG00780	Large ribosomal subunit protein uL14c
OG0002680	S. lycopersicoides	Solyd07g058840	-1.20812	0.00053385	263.648	-0.386717	0.178867	263.648	ATP synthase subunit beta (Fragment)	ATCG00780	Large ribosomal subunit protein uL14c
OG0002693	S. lycopersicoides	Solyd11g054860	-0.666287	0.00553256	94.162	-0.0763917	0.797925	94.162		AT5G65500	Putative U-box domain-containing protein 50
OG0002704	S. lycopersicoides	Solyd06g066790	-0.668225	0.0285632	42.7643	0.141087	0.612328	42.7643		AT1G35660	Erythroid differentiation factor-like protein
OG0002716	S. lycopersicoides	Solyd01g080980	0.477684	0.316754	10.2744	-0.281298	0.423391	10.2744		AT3G63120	Cyclin-U3-1
OG0002716	S. lycopersicoides	Solyd01g080980	0.477684	0.316754	10.2744	-0.281298	0.423391	10.2744		AT3G05327	Cyclin
OG0002717	S. lycopersicoides	Solyd06g060980	1.6461	1.79358e-08	77.5028	1.13791	0.000662959	77.5028		AT4G23570	Protein SGT1 homolog A
OG0002717	S. lycopersicoides	Solyd06g060940	1.60675	4.08426e-09	144.523	1.33761	1.02539e-05	144.523		AT4G23570	Protein SGT1 homolog A
OG0002718	S. lycopersicoides	Solyd03g079850	-2.49373	1.21147e-13	58.7717	-0.73257	0.0015181	58.7717		AT4G14660	DNA-directed RNA polymerase V subunit 7
OG0002723	S. lycopersicoides	Solyd04g071580	-1.38805	0.000431044	31.2937	-0.136331	0.645145	31.2937		AT5G27620	Cyclin-H1-1
OG0002732	S. lycopersicoides	Solyd05g054560	-0.999505	0.167099	4.39157	-0.111387	0.773392	4.39157		AT1G13410	Tetratricopeptide repeat (TPR)-like superfamily protein
OG0002734	S. lycopersicoides	Solyd08g059590	-0.372819	0.126643	70.1628	-0.00758171	0.983171	70.1628		AT4G33200	Myosin-15
OG0002735	S. lycopersicoides	Solyd05g063520	0.69369	0.00139477	61.9473	0.11203	0.678533	61.9473		AT5G09380	RNA polymerase III RPC4
OG0002738	S. lycopersicoides	Solyd04g074410	0.330447	0.518404	11.8144	-0.760972	0.0715804	11.8144		AT4G37750	AP2-like ethylene-responsive transcription factor ANT
OG0002741	S. lycopersicoides	Solyd12g065140	-0.897543	0.000154657	77.577	-0.481274	0.0115695	77.577		AT3G24490	Alcohol dehydrogenase transcription factor Myb_SANT-like family protein
OG0002755	S. lycopersicoides	Solyd02g071080	-0.586519	0.252363	10.5897	-0.123658	0.723632	10.5897
OG0002756	S. lycopersicoides	Solyd06g079060	-1.4311	1.05499e-06	59.7335	-0.229353	0.36824	59.7335
OG0002756	S. lycopersicoides	Solyd09g066730	-1.87424	0.0148877	8.77744	0.0132245	0.980246	8.77744
OG0002761	S. lycopersicoides	Solyd01g088580	0.865149	6.67506e-05	72.5643	0.540713	0.014513	72.5643
OG0002761	S. lycopersicoides	Solyd01g088590	1.11038	1.89711e-08	90.2432	0.471992	0.0210464	90.2432	RING-type E3 ubiquitin transferase
OG0002774	S. lycopersicoides	Solyd07g058050	0.631972	2.34355e-05	293.845	-0.253217	0.124745	293.845		AT2G21390	Coatomer subunit alpha-2
OG0002774	S. lycopersicoides	Solyd07g058050	0.631972	2.34355e-05	293.845	-0.253217	0.124745	293.845		AT1G62020	Coatomer subunit alpha-1
OG0002782	S. lycopersicoides	Solyd03g074260	-0.136484	0.509031	354.499	0.0297468	0.914648	354.499		AT3G01550	Phosphoenolpyruvate_phosphate translocator 2, chloroplastic
OG0002782	S. lycopersicoides	Solyd03g074260	-0.136484	0.509031	354.499	0.0297468	0.914648	354.499		AT5G33320	Phosphoenolpyruvate_phosphate translocator 1, chloroplastic
OG0002786	S. lycopersicoides	Solyd03g078440	0.288605	0.294098	63.5853	-0.42887	0.0824798	63.5853		AT5G49500	Signal recognition particle subunit SRP54 2
OG0002786	S. lycopersicoides	Solyd03g078440	0.288605	0.294098	63.5853	-0.42887	0.0824798	63.5853		AT1G48900	Signal recognition particle subunit SRP54 3
OG0002786	S. lycopersicoides	Solyd03g078440	0.288605	0.294098	63.5853	-0.42887	0.0824798	63.5853		AT1G15310	Signal recognition particle subunit SRP54 1
OG0002787	S. lycopersicoides	Solyd04g077210	1.23649	0.000266891	30.7476	1.29393	0.00126371	30.7476		AT5G27470	Serine--tRNA ligase, cytoplasmic
OG0002801	S. lycopersicoides	Solyd01g067640	-1.10044	0.0131513	16.6298	-0.145816	0.642309	16.6298		AT5G63940	At5g63940
OG0002801	S. lycopersicoides	Solyd01g067640	-1.10044	0.0131513	16.6298	-0.145816	0.642309	16.6298		AT1G77280	Kinase with adenine nucleotide alpha hydrolases-like domain-containing protein
OG0002804	S. lycopersicoides	Solyd02g078100	-4.053	8.8385e-05	13.322	-2.3285	4.73853e-05	13.322		AT3G30180	Cytochrome P450 85A2
OG0002804	S. lycopersicoides	Solyd02g078100	-4.053	8.8385e-05	13.322	-2.3285	4.73853e-05	13.322		AT5G38970	Cytochrome P450 85A1
OG0002804	S. lycopersicoides	Solyd02g078140	-4.18454	4.42367e-05	14.001	-2.6565	1.24146e-06	14.001		AT3G30180	Cytochrome P450 85A2
OG0002804	S. lycopersicoides	Solyd02g078140	-4.18454	4.42367e-05	14.001	-2.6565	1.24146e-06	14.001		AT5G38970	Cytochrome P450 85A1
OG0002811	S. lycopersicoides	Solyd12g052220	5.65664	2.94359e-73	150.931	4.13227	7.17955e-09	150.931		AT2G25735	Expressed protein
OG0002820	S. lycopersicoides	Solyd02g071940	2.53498	2.24783e-27	172.487	2.36746	6.37747e-19	172.487		AT2G38320	Protein trichome birefringence-like 34
OG0002833	S. lycopersicoides	Solyd06g056750	-4.25042	0.000226145	5.53409	0.184297	0.625623	5.53409	Auxin-responsive protein SAUR50-like	AT2G28085	Auxin-responsive family protein
OG0002833	S. lycopersicoides	Solyd06g056750	-4.25042	0.000226145	5.53409	0.184297	0.625623	5.53409	Auxin-responsive protein SAUR50-like	AT3G09870	F8A24.8 protein
OG0002846	S. lycopersicoides	Solyd07g064230	-1.37932	0.0482605	7.99376	-0.15715	0.64299	7.99376		AT1G62370	F2401.10
OG0002846	S. lycopersicoides	Solyd07g064230	-1.37932	0.0482605	7.99376	-0.15715	0.64299	7.99376		AT4G22250	RING_U-box superfamily protein
OG0002846	S. lycopersicoides	Solyd07g064230	-1.37932	0.0482605	7.99376	-0.15715	0.64299	7.99376		AT4G03965	RING_U-box superfamily protein
OG0002847	S. lycopersicoides	Solyd12g062290	-0.128481	0.822415	11.6519	-0.265816	0.423391	11.6519		AT1G74390	Protein NEN3
OG0002847	S. lycopersicoides	Solyd12g062290	-0.128481	0.822415	11.6519	-0.265816	0.423391	11.6519		AT5G61390	Protein NEN2
OG0002847	S. lycopersicoides	Solyd12g062290	-0.128481	0.822415	11.6519	-0.265816	0.423391	11.6519		AT5G07710	Protein NEN1
OG0002854	S. lycopersicoides	Solyd06g069470	1.84722	1.40413e-14	86.3277	0.124277	0.651858	86.3277		AT1G15490	Alpha_beta-Hydrolases superfamily protein
OG0002854	S. lycopersicoides	Solyd06g069470	1.84722	1.40413e-14	86.3277	0.124277	0.651858	86.3277		AT1G80280	Alpha_beta-Hydrolases superfamily protein
OG0002857	S. lycopersicoides	Solyd07g071600	-0.899744	0.013759	40.5988	-0.0629251	0.829942	40.5988		AT5G53900	Gb|AAF34833.1
OG0002857	S. lycopersicoides	Solyd07g071600	-0.899744	0.013759	40.5988	-0.0629251	0.829942	40.5988		AT3G15240	Serine_threonine-protein kinase WNK (With No Lysine)-like protein
OG0002862	S. lycopersicoides	Solyd06g073920	-0.656507	0.318326	6.78523	-0.121394	0.741617	6.78523	ASCH domain-containing protein	AT3G03320	At3g03320
OG0002862	S. lycopersicoides	Solyd06g073920	-0.656507	0.318326	6.78523	-0.121394	0.741617	6.78523	ASCH domain-containing protein	AT2G43465	RNA-binding ASCH domain protein
OG0002873	S. lycopersicoides	Solyd09g071250	0.302456	0.178524	87.907	-0.390203	0.0801012	87.907		AT1G04430	Probable methyltransferase PMT8
OG0002873	S. lycopersicoides	Solyd09g071250	0.302456	0.178524	87.907	-0.390203	0.0801012	87.907		AT4G14360	Probable methyltransferase PMT3
OG0002873	S. lycopersicoides	Solyd09g071250	0.302456	0.178524	87.907	-0.390203	0.0801012	87.907		AT3G23300
OG0002874	S. lycopersicoides	Solyd05g069090	-2.25655	4.75153e-12	62.0855	-0.389041	0.123991	62.0855		AT5G05000	Translocase of chloroplast 34, chloroplastic
OG0002874	S. lycopersicoides	Solyd05g069090	-2.25655	4.75153e-12	62.0855	-0.389041	0.123991	62.0855		AT1G02280	Translocase of chloroplast 33, chloroplastic
OG0002877	S. lycopersicoides	Solyd05g068270	-1.48709	1.20888e-07	59.751	-0.2302	0.340742	59.751		AT2G22400	S-adenosyl-L-methionine-dependent methyltransferases superfamily protein
OG0002904	S. lycopersicoides	Solyd02g071330	-0.727472	0.0473685	22.1784	-0.1207	0.674876	22.1784	non-specific serine/threonine protein kinase	AT4G35500	Protein kinase superfamily protein
OG0002904	S. lycopersicoides	Solyd02g071330	-0.727472	0.0473685	22.1784	-0.1207	0.674876	22.1784	non-specific serine/threonine protein kinase	AT2G17530	At2g17530
OG0002904	S. lycopersicoides	Solyd02g071360	2.13749	2.1991e-08	17.5622	-0.159786	0.667368	17.5622		AT4G35500	Protein kinase superfamily protein
OG0002904	S. lycopersicoides	Solyd02g071360	2.13749	2.1991e-08	17.5622	-0.159786	0.667368	17.5622		AT2G17530	At2g17530
[truncated: 3,070 more rows]

## Sheet: suppl. tab. S7
Supplementary table S7: Information on the putative function of S. chilense sDEOGs.
[truncated: 1,640 more rows]

[truncated: 15 more sheets: suppl. tab. 8, suppl. tab. S9, suppl. tab. S10, suppl. tab. S11 , suppl. tab. S12, suppl. tab. S13, suppl. tab. S14, suppl. tab. S15, suppl. tab. S16, suppl. tab. 17, suppl. tab. S18, suppl. tab. S19, suppl. tab. S20, suppl. tab. S21, suppl. tab. S22]
